# Supplementary material for: Constructing neural network models from brain data reveals representational transformations linked to adaptive behavior
Source: Nat Commun. 2022 Feb 3;13:673. doi: 10.1038/s41467-022-28323-7 (PMC8814166; doi:10.1038/s41467-022-28323-7)
Supplement: Supplementary file 3 — Source Data [file 41467_2022_28323_MOESM3_ESM.xlsx]

## Sheet: Fig7f
	Hand	Model	Accuracy	Testing
0	Right hand	Motor decoding	80.2083	Unshuffled
1	Right hand	Motor decoding	88.5417	Unshuffled
2	Right hand	Motor decoding	83.3333	Unshuffled
3	Right hand	Motor decoding	81.25	Unshuffled
4	Right hand	Motor decoding	82.2917	Unshuffled
5	Right hand	Motor decoding	86.4583	Unshuffled
6	Right hand	Motor decoding	80.2083	Unshuffled
7	Right hand	Motor decoding	80.2083	Unshuffled
8	Right hand	Motor decoding	81.25	Unshuffled
9	Right hand	Motor decoding	87.5	Unshuffled
10	Right hand	Motor decoding	83.3333	Unshuffled
11	Right hand	Motor decoding	81.25	Unshuffled
12	Right hand	Motor decoding	81.25	Unshuffled
13	Right hand	Motor decoding	88.5417	Unshuffled
14	Right hand	Motor decoding	84.375	Unshuffled
15	Right hand	Motor decoding	78.125	Unshuffled
16	Right hand	Motor decoding	78.125	Unshuffled
17	Right hand	Motor decoding	78.125	Unshuffled
18	Right hand	Motor decoding	81.25	Unshuffled
19	Right hand	Motor decoding	82.2917	Unshuffled
20	Right hand	Motor decoding	83.3333	Unshuffled
21	Right hand	Motor decoding	83.3333	Unshuffled
22	Right hand	Motor decoding	81.25	Unshuffled
23	Right hand	Motor decoding	84.375	Unshuffled
24	Right hand	Motor decoding	82.2917	Unshuffled
25	Right hand	Motor decoding	84.375	Unshuffled
26	Right hand	Motor decoding	85.4167	Unshuffled
27	Right hand	Motor decoding	83.3333	Unshuffled
28	Right hand	Motor decoding	85.4167	Unshuffled
29	Right hand	Motor decoding	81.25	Unshuffled
30	Right hand	Motor decoding	78.125	Unshuffled
31	Right hand	Motor decoding	81.25	Unshuffled
32	Right hand	Motor decoding	77.0833	Unshuffled
33	Right hand	Motor decoding	90.625	Unshuffled
34	Right hand	Motor decoding	77.0833	Unshuffled
35	Right hand	Motor decoding	83.3333	Unshuffled
36	Right hand	Motor decoding	84.375	Unshuffled
37	Right hand	Motor decoding	85.4167	Unshuffled
38	Right hand	Motor decoding	83.3333	Unshuffled
39	Right hand	Motor decoding	92.7083	Unshuffled
40	Right hand	Motor decoding	83.3333	Unshuffled
41	Right hand	Motor decoding	81.25	Unshuffled
42	Right hand	Motor decoding	83.3333	Unshuffled
43	Right hand	Motor decoding	84.375	Unshuffled
44	Right hand	Motor decoding	82.2917	Unshuffled
45	Right hand	Motor decoding	84.375	Unshuffled
46	Right hand	Motor decoding	85.4167	Unshuffled
47	Right hand	Motor decoding	77.0833	Unshuffled
48	Right hand	Motor decoding	83.3333	Unshuffled
49	Right hand	Motor decoding	80.2083	Unshuffled
50	Right hand	Motor decoding	78.125	Unshuffled
51	Right hand	Motor decoding	80.2083	Unshuffled
52	Right hand	Motor decoding	83.3333	Unshuffled
53	Right hand	Motor decoding	86.4583	Unshuffled
54	Right hand	Motor decoding	82.2917	Unshuffled
55	Right hand	Motor decoding	85.4167	Unshuffled
56	Right hand	Motor decoding	83.3333	Unshuffled
57	Right hand	Motor decoding	84.375	Unshuffled
58	Right hand	Motor decoding	85.4167	Unshuffled
59	Right hand	Motor decoding	79.1667	Unshuffled
60	Right hand	Motor decoding	82.2917	Unshuffled
61	Right hand	Motor decoding	83.3333	Unshuffled
62	Right hand	Motor decoding	80.2083	Unshuffled
63	Right hand	Motor decoding	84.375	Unshuffled
64	Right hand	Motor decoding	84.375	Unshuffled
65	Right hand	Motor decoding	84.375	Unshuffled
66	Right hand	Motor decoding	78.125	Unshuffled
67	Right hand	Motor decoding	81.25	Unshuffled
68	Right hand	Motor decoding	78.125	Unshuffled
69	Right hand	Motor decoding	85.4167	Unshuffled
70	Right hand	Motor decoding	87.5	Unshuffled
71	Right hand	Motor decoding	81.25	Unshuffled
72	Right hand	Motor decoding	78.125	Unshuffled
73	Right hand	Motor decoding	84.375	Unshuffled
74	Right hand	Motor decoding	79.1667	Unshuffled
75	Right hand	Motor decoding	82.2917	Unshuffled
76	Right hand	Motor decoding	80.2083	Unshuffled
77	Right hand	Motor decoding	83.3333	Unshuffled
78	Right hand	Motor decoding	81.25	Unshuffled
79	Right hand	Motor decoding	80.2083	Unshuffled
80	Right hand	Motor decoding	82.2917	Unshuffled
81	Right hand	Motor decoding	80.2083	Unshuffled
82	Right hand	Motor decoding	82.2917	Unshuffled
83	Right hand	Motor decoding	82.2917	Unshuffled
84	Right hand	Motor decoding	83.3333	Unshuffled
85	Right hand	Motor decoding	83.3333	Unshuffled
86	Right hand	Motor decoding	89.5833	Unshuffled
87	Right hand	Motor decoding	88.5417	Unshuffled
88	Right hand	Motor decoding	81.25	Unshuffled
89	Right hand	Motor decoding	83.3333	Unshuffled
90	Right hand	Motor decoding	80.2083	Unshuffled
91	Right hand	Motor decoding	75	Unshuffled
92	Right hand	Motor decoding	81.25	Unshuffled
93	Right hand	Motor decoding	90.625	Unshuffled
94	Right hand	Motor decoding	80.2083	Unshuffled
95	Right hand	Motor decoding	84.375	Unshuffled
96	Right hand	Motor decoding	78.125	Unshuffled
97	Right hand	Motor decoding	79.1667	Unshuffled
98	Right hand	Motor decoding	84.375	Unshuffled
99	Right hand	Motor decoding	86.4583	Unshuffled
100	Right hand	Motor decoding	83.3333	Unshuffled
101	Right hand	Motor decoding	80.2083	Unshuffled
102	Right hand	Motor decoding	78.125	Unshuffled
103	Right hand	Motor decoding	82.2917	Unshuffled
104	Right hand	Motor decoding	84.375	Unshuffled
105	Right hand	Motor decoding	87.5	Unshuffled
106	Right hand	Motor decoding	85.4167	Unshuffled
107	Right hand	Motor decoding	78.125	Unshuffled
108	Right hand	Motor decoding	82.2917	Unshuffled
109	Right hand	Motor decoding	84.375	Unshuffled
110	Right hand	Motor decoding	79.1667	Unshuffled
111	Right hand	Motor decoding	76.0417	Unshuffled
112	Right hand	Motor decoding	77.0833	Unshuffled
113	Right hand	Motor decoding	80.2083	Unshuffled
114	Right hand	Motor decoding	79.1667	Unshuffled
115	Right hand	Motor decoding	82.2917	Unshuffled
116	Right hand	Motor decoding	82.2917	Unshuffled
117	Right hand	Motor decoding	86.4583	Unshuffled
118	Right hand	Motor decoding	87.5	Unshuffled
119	Right hand	Motor decoding	77.0833	Unshuffled
120	Right hand	Motor decoding	79.1667	Unshuffled
121	Right hand	Motor decoding	79.1667	Unshuffled
122	Right hand	Motor decoding	78.125	Unshuffled
123	Right hand	Motor decoding	84.375	Unshuffled
124	Right hand	Motor decoding	81.25	Unshuffled
125	Right hand	Motor decoding	87.5	Unshuffled
126	Right hand	Motor decoding	84.375	Unshuffled
127	Right hand	Motor decoding	81.25	Unshuffled
128	Right hand	Motor decoding	82.2917	Unshuffled
129	Right hand	Motor decoding	84.375	Unshuffled
130	Right hand	Motor decoding	85.4167	Unshuffled
131	Right hand	Motor decoding	77.0833	Unshuffled
132	Right hand	Motor decoding	72.9167	Unshuffled
133	Right hand	Motor decoding	82.2917	Unshuffled
134	Right hand	Motor decoding	81.25	Unshuffled
135	Right hand	Motor decoding	80.2083	Unshuffled
136	Right hand	Motor decoding	78.125	Unshuffled
137	Right hand	Motor decoding	83.3333	Unshuffled
138	Right hand	Motor decoding	85.4167	Unshuffled
139	Right hand	Motor decoding	80.2083	Unshuffled
140	Right hand	Motor decoding	77.0833	Unshuffled
141	Right hand	Motor decoding	84.375	Unshuffled
142	Right hand	Motor decoding	80.2083	Unshuffled
143	Right hand	Motor decoding	87.5	Unshuffled
144	Right hand	Motor decoding	82.2917	Unshuffled
145	Right hand	Motor decoding	85.4167	Unshuffled
146	Right hand	Motor decoding	82.2917	Unshuffled
147	Right hand	Motor decoding	85.4167	Unshuffled
148	Right hand	Motor decoding	89.5833	Unshuffled
149	Right hand	Motor decoding	78.125	Unshuffled
150	Right hand	Motor decoding	87.5	Unshuffled
151	Right hand	Motor decoding	84.375	Unshuffled
152	Right hand	Motor decoding	79.1667	Unshuffled
153	Right hand	Motor decoding	78.125	Unshuffled
154	Right hand	Motor decoding	83.3333	Unshuffled
155	Right hand	Motor decoding	85.4167	Unshuffled
156	Right hand	Motor decoding	83.3333	Unshuffled
157	Right hand	Motor decoding	83.3333	Unshuffled
158	Right hand	Motor decoding	83.3333	Unshuffled
159	Right hand	Motor decoding	79.1667	Unshuffled
160	Right hand	Motor decoding	83.3333	Unshuffled
161	Right hand	Motor decoding	81.25	Unshuffled
162	Right hand	Motor decoding	81.25	Unshuffled
163	Right hand	Motor decoding	87.5	Unshuffled
164	Right hand	Motor decoding	84.375	Unshuffled
165	Right hand	Motor decoding	83.3333	Unshuffled
166	Right hand	Motor decoding	85.4167	Unshuffled
167	Right hand	Motor decoding	80.2083	Unshuffled
168	Right hand	Motor decoding	76.0417	Unshuffled
169	Right hand	Motor decoding	87.5	Unshuffled
170	Right hand	Motor decoding	86.4583	Unshuffled
171	Right hand	Motor decoding	84.375	Unshuffled
172	Right hand	Motor decoding	89.5833	Unshuffled
173	Right hand	Motor decoding	86.4583	Unshuffled
174	Right hand	Motor decoding	84.375	Unshuffled
175	Right hand	Motor decoding	84.375	Unshuffled
176	Right hand	Motor decoding	79.1667	Unshuffled
177	Right hand	Motor decoding	91.6667	Unshuffled
178	Right hand	Motor decoding	84.375	Unshuffled
179	Right hand	Motor decoding	82.2917	Unshuffled
180	Right hand	Motor decoding	85.4167	Unshuffled
181	Right hand	Motor decoding	87.5	Unshuffled
182	Right hand	Motor decoding	86.4583	Unshuffled
183	Right hand	Motor decoding	78.125	Unshuffled
184	Right hand	Motor decoding	84.375	Unshuffled
185	Right hand	Motor decoding	78.125	Unshuffled
186	Right hand	Motor decoding	84.375	Unshuffled
187	Right hand	Motor decoding	79.1667	Unshuffled
188	Right hand	Motor decoding	78.125	Unshuffled
189	Right hand	Motor decoding	76.0417	Unshuffled
190	Right hand	Motor decoding	82.2917	Unshuffled
191	Right hand	Motor decoding	83.3333	Unshuffled
192	Right hand	Motor decoding	80.2083	Unshuffled
193	Right hand	Motor decoding	85.4167	Unshuffled
194	Right hand	Motor decoding	89.5833	Unshuffled
195	Right hand	Motor decoding	82.2917	Unshuffled
196	Right hand	Motor decoding	83.3333	Unshuffled
197	Right hand	Motor decoding	86.4583	Unshuffled
198	Right hand	Motor decoding	77.0833	Unshuffled
199	Right hand	Motor decoding	81.25	Unshuffled
200	Right hand	Motor decoding	80.2083	Unshuffled
201	Right hand	Motor decoding	86.4583	Unshuffled
202	Right hand	Motor decoding	85.4167	Unshuffled
203	Right hand	Motor decoding	85.4167	Unshuffled
204	Right hand	Motor decoding	77.0833	Unshuffled
205	Right hand	Motor decoding	81.25	Unshuffled
206	Right hand	Motor decoding	84.375	Unshuffled
207	Right hand	Motor decoding	75	Unshuffled
208	Right hand	Motor decoding	79.1667	Unshuffled
209	Right hand	Motor decoding	76.0417	Unshuffled
210	Right hand	Motor decoding	83.3333	Unshuffled
211	Right hand	Motor decoding	83.3333	Unshuffled
212	Right hand	Motor decoding	86.4583	Unshuffled
213	Right hand	Motor decoding	86.4583	Unshuffled
214	Right hand	Motor decoding	82.2917	Unshuffled
215	Right hand	Motor decoding	83.3333	Unshuffled
216	Right hand	Motor decoding	82.2917	Unshuffled
217	Right hand	Motor decoding	81.25	Unshuffled
218	Right hand	Motor decoding	77.0833	Unshuffled
219	Right hand	Motor decoding	78.125	Unshuffled
220	Right hand	Motor decoding	82.2917	Unshuffled
221	Right hand	Motor decoding	86.4583	Unshuffled
222	Right hand	Motor decoding	77.0833	Unshuffled
223	Right hand	Motor decoding	75	Unshuffled
224	Right hand	Motor decoding	87.5	Unshuffled
225	Right hand	Motor decoding	88.5417	Unshuffled
226	Right hand	Motor decoding	78.125	Unshuffled
227	Right hand	Motor decoding	84.375	Unshuffled
228	Right hand	Motor decoding	81.25	Unshuffled
229	Right hand	Motor decoding	79.1667	Unshuffled
230	Right hand	Motor decoding	86.4583	Unshuffled
231	Right hand	Motor decoding	80.2083	Unshuffled
232	Right hand	Motor decoding	80.2083	Unshuffled
233	Right hand	Motor decoding	83.3333	Unshuffled
234	Right hand	Motor decoding	81.25	Unshuffled
235	Right hand	Motor decoding	82.2917	Unshuffled
236	Right hand	Motor decoding	83.3333	Unshuffled
237	Right hand	Motor decoding	84.375	Unshuffled
238	Right hand	Motor decoding	82.2917	Unshuffled
239	Right hand	Motor decoding	85.4167	Unshuffled
240	Right hand	Motor decoding	88.5417	Unshuffled
241	Right hand	Motor decoding	83.3333	Unshuffled
242	Right hand	Motor decoding	83.3333	Unshuffled
243	Right hand	Motor decoding	88.5417	Unshuffled
244	Right hand	Motor decoding	85.4167	Unshuffled
245	Right hand	Motor decoding	82.2917	Unshuffled
246	Right hand	Motor decoding	81.25	Unshuffled
247	Right hand	Motor decoding	86.4583	Unshuffled
248	Right hand	Motor decoding	82.2917	Unshuffled
249	Right hand	Motor decoding	85.4167	Unshuffled
250	Right hand	Motor decoding	80.2083	Unshuffled
251	Right hand	Motor decoding	84.375	Unshuffled
252	Right hand	Motor decoding	84.375	Unshuffled
253	Right hand	Motor decoding	79.1667	Unshuffled
254	Right hand	Motor decoding	84.375	Unshuffled
255	Right hand	Motor decoding	78.125	Unshuffled
256	Right hand	Motor decoding	80.2083	Unshuffled
257	Right hand	Motor decoding	79.1667	Unshuffled
258	Right hand	Motor decoding	81.25	Unshuffled
259	Right hand	Motor decoding	82.2917	Unshuffled
260	Right hand	Motor decoding	83.3333	Unshuffled
261	Right hand	Motor decoding	76.0417	Unshuffled
262	Right hand	Motor decoding	84.375	Unshuffled
263	Right hand	Motor decoding	92.7083	Unshuffled
264	Right hand	Motor decoding	84.375	Unshuffled
265	Right hand	Motor decoding	77.0833	Unshuffled
266	Right hand	Motor decoding	76.0417	Unshuffled
267	Right hand	Motor decoding	77.0833	Unshuffled
268	Right hand	Motor decoding	84.375	Unshuffled
269	Right hand	Motor decoding	82.2917	Unshuffled
270	Right hand	Motor decoding	81.25	Unshuffled
271	Right hand	Motor decoding	86.4583	Unshuffled
272	Right hand	Motor decoding	77.0833	Unshuffled
273	Right hand	Motor decoding	78.125	Unshuffled
274	Right hand	Motor decoding	85.4167	Unshuffled
275	Right hand	Motor decoding	85.4167	Unshuffled
276	Right hand	Motor decoding	90.625	Unshuffled
277	Right hand	Motor decoding	85.4167	Unshuffled
278	Right hand	Motor decoding	77.0833	Unshuffled
279	Right hand	Motor decoding	89.5833	Unshuffled
280	Right hand	Motor decoding	82.2917	Unshuffled
281	Right hand	Motor decoding	85.4167	Unshuffled
282	Right hand	Motor decoding	81.25	Unshuffled
283	Right hand	Motor decoding	83.3333	Unshuffled
284	Right hand	Motor decoding	78.125	Unshuffled
285	Right hand	Motor decoding	81.25	Unshuffled
286	Right hand	Motor decoding	84.375	Unshuffled
287	Right hand	Motor decoding	88.5417	Unshuffled
288	Right hand	Motor decoding	83.3333	Unshuffled
289	Right hand	Motor decoding	89.5833	Unshuffled
290	Right hand	Motor decoding	76.0417	Unshuffled
291	Right hand	Motor decoding	83.3333	Unshuffled
292	Right hand	Motor decoding	83.3333	Unshuffled
293	Right hand	Motor decoding	78.125	Unshuffled
294	Right hand	Motor decoding	80.2083	Unshuffled
295	Right hand	Motor decoding	89.5833	Unshuffled
296	Right hand	Motor decoding	84.375	Unshuffled
297	Right hand	Motor decoding	79.1667	Unshuffled
298	Right hand	Motor decoding	81.25	Unshuffled
299	Right hand	Motor decoding	84.375	Unshuffled
300	Right hand	Motor decoding	85.4167	Unshuffled
301	Right hand	Motor decoding	78.125	Unshuffled
302	Right hand	Motor decoding	82.2917	Unshuffled
303	Right hand	Motor decoding	81.25	Unshuffled
304	Right hand	Motor decoding	81.25	Unshuffled
305	Right hand	Motor decoding	87.5	Unshuffled
306	Right hand	Motor decoding	79.1667	Unshuffled
307	Right hand	Motor decoding	83.3333	Unshuffled
308	Right hand	Motor decoding	82.2917	Unshuffled
309	Right hand	Motor decoding	79.1667	Unshuffled
310	Right hand	Motor decoding	82.2917	Unshuffled
311	Right hand	Motor decoding	80.2083	Unshuffled
312	Right hand	Motor decoding	86.4583	Unshuffled
313	Right hand	Motor decoding	83.3333	Unshuffled
314	Right hand	Motor decoding	90.625	Unshuffled
315	Right hand	Motor decoding	83.3333	Unshuffled
316	Right hand	Motor decoding	84.375	Unshuffled
317	Right hand	Motor decoding	85.4167	Unshuffled
318	Right hand	Motor decoding	84.375	Unshuffled
319	Right hand	Motor decoding	79.1667	Unshuffled
320	Right hand	Motor decoding	83.3333	Unshuffled
321	Right hand	Motor decoding	79.1667	Unshuffled
322	Right hand	Motor decoding	83.3333	Unshuffled
323	Right hand	Motor decoding	85.4167	Unshuffled
324	Right hand	Motor decoding	84.375	Unshuffled
325	Right hand	Motor decoding	86.4583	Unshuffled
326	Right hand	Motor decoding	88.5417	Unshuffled
327	Right hand	Motor decoding	84.375	Unshuffled
328	Right hand	Motor decoding	78.125	Unshuffled
329	Right hand	Motor decoding	83.3333	Unshuffled
330	Right hand	Motor decoding	78.125	Unshuffled
331	Right hand	Motor decoding	81.25	Unshuffled
332	Right hand	Motor decoding	83.3333	Unshuffled
333	Right hand	Motor decoding	79.1667	Unshuffled
334	Right hand	Motor decoding	83.3333	Unshuffled
335	Right hand	Motor decoding	83.3333	Unshuffled
336	Right hand	Motor decoding	78.125	Unshuffled
337	Right hand	Motor decoding	77.0833	Unshuffled
338	Right hand	Motor decoding	82.2917	Unshuffled
339	Right hand	Motor decoding	88.5417	Unshuffled
340	Right hand	Motor decoding	84.375	Unshuffled
341	Right hand	Motor decoding	83.3333	Unshuffled
342	Right hand	Motor decoding	79.1667	Unshuffled
343	Right hand	Motor decoding	85.4167	Unshuffled
344	Right hand	Motor decoding	79.1667	Unshuffled
345	Right hand	Motor decoding	84.375	Unshuffled
346	Right hand	Motor decoding	83.3333	Unshuffled
347	Right hand	Motor decoding	79.1667	Unshuffled
348	Right hand	Motor decoding	86.4583	Unshuffled
349	Right hand	Motor decoding	86.4583	Unshuffled
350	Right hand	Motor decoding	79.1667	Unshuffled
351	Right hand	Motor decoding	85.4167	Unshuffled
352	Right hand	Motor decoding	85.4167	Unshuffled
353	Right hand	Motor decoding	86.4583	Unshuffled
354	Right hand	Motor decoding	81.25	Unshuffled
355	Right hand	Motor decoding	83.3333	Unshuffled
356	Right hand	Motor decoding	82.2917	Unshuffled
357	Right hand	Motor decoding	82.2917	Unshuffled
358	Right hand	Motor decoding	89.5833	Unshuffled
359	Right hand	Motor decoding	86.4583	Unshuffled
360	Right hand	Motor decoding	86.4583	Unshuffled
361	Right hand	Motor decoding	81.25	Unshuffled
362	Right hand	Motor decoding	83.3333	Unshuffled
363	Right hand	Motor decoding	84.375	Unshuffled
364	Right hand	Motor decoding	83.3333	Unshuffled
365	Right hand	Motor decoding	77.0833	Unshuffled
366	Right hand	Motor decoding	84.375	Unshuffled
367	Right hand	Motor decoding	84.375	Unshuffled
368	Right hand	Motor decoding	79.1667	Unshuffled
369	Right hand	Motor decoding	82.2917	Unshuffled
370	Right hand	Motor decoding	76.0417	Unshuffled
371	Right hand	Motor decoding	85.4167	Unshuffled
372	Right hand	Motor decoding	88.5417	Unshuffled
373	Right hand	Motor decoding	81.25	Unshuffled
374	Right hand	Motor decoding	81.25	Unshuffled
375	Right hand	Motor decoding	82.2917	Unshuffled
376	Right hand	Motor decoding	82.2917	Unshuffled
377	Right hand	Motor decoding	87.5	Unshuffled
378	Right hand	Motor decoding	85.4167	Unshuffled
379	Right hand	Motor decoding	82.2917	Unshuffled
380	Right hand	Motor decoding	82.2917	Unshuffled
381	Right hand	Motor decoding	83.3333	Unshuffled
382	Right hand	Motor decoding	75	Unshuffled
383	Right hand	Motor decoding	86.4583	Unshuffled
384	Right hand	Motor decoding	81.25	Unshuffled
385	Right hand	Motor decoding	80.2083	Unshuffled
386	Right hand	Motor decoding	84.375	Unshuffled
387	Right hand	Motor decoding	78.125	Unshuffled
388	Right hand	Motor decoding	82.2917	Unshuffled
389	Right hand	Motor decoding	82.2917	Unshuffled
390	Right hand	Motor decoding	78.125	Unshuffled
391	Right hand	Motor decoding	85.4167	Unshuffled
392	Right hand	Motor decoding	86.4583	Unshuffled
393	Right hand	Motor decoding	81.25	Unshuffled
394	Right hand	Motor decoding	79.1667	Unshuffled
395	Right hand	Motor decoding	77.0833	Unshuffled
396	Right hand	Motor decoding	82.2917	Unshuffled
397	Right hand	Motor decoding	79.1667	Unshuffled
398	Right hand	Motor decoding	86.4583	Unshuffled
399	Right hand	Motor decoding	77.0833	Unshuffled
400	Right hand	Motor decoding	86.4583	Unshuffled
401	Right hand	Motor decoding	78.125	Unshuffled
402	Right hand	Motor decoding	80.2083	Unshuffled
403	Right hand	Motor decoding	83.3333	Unshuffled
404	Right hand	Motor decoding	84.375	Unshuffled
405	Right hand	Motor decoding	83.3333	Unshuffled
406	Right hand	Motor decoding	84.375	Unshuffled
407	Right hand	Motor decoding	81.25	Unshuffled
408	Right hand	Motor decoding	82.2917	Unshuffled
409	Right hand	Motor decoding	86.4583	Unshuffled
410	Right hand	Motor decoding	82.2917	Unshuffled
411	Right hand	Motor decoding	83.3333	Unshuffled
412	Right hand	Motor decoding	82.2917	Unshuffled
413	Right hand	Motor decoding	80.2083	Unshuffled
414	Right hand	Motor decoding	83.3333	Unshuffled
415	Right hand	Motor decoding	77.0833	Unshuffled
416	Right hand	Motor decoding	80.2083	Unshuffled
417	Right hand	Motor decoding	91.6667	Unshuffled
418	Right hand	Motor decoding	86.4583	Unshuffled
419	Right hand	Motor decoding	82.2917	Unshuffled
420	Right hand	Motor decoding	76.0417	Unshuffled
421	Right hand	Motor decoding	81.25	Unshuffled
422	Right hand	Motor decoding	88.5417	Unshuffled
423	Right hand	Motor decoding	77.0833	Unshuffled
424	Right hand	Motor decoding	85.4167	Unshuffled
425	Right hand	Motor decoding	85.4167	Unshuffled
426	Right hand	Motor decoding	86.4583	Unshuffled
427	Right hand	Motor decoding	82.2917	Unshuffled
428	Right hand	Motor decoding	80.2083	Unshuffled
429	Right hand	Motor decoding	82.2917	Unshuffled
430	Right hand	Motor decoding	86.4583	Unshuffled
431	Right hand	Motor decoding	83.3333	Unshuffled
432	Right hand	Motor decoding	75	Unshuffled
433	Right hand	Motor decoding	87.5	Unshuffled
434	Right hand	Motor decoding	83.3333	Unshuffled
435	Right hand	Motor decoding	82.2917	Unshuffled
436	Right hand	Motor decoding	81.25	Unshuffled
437	Right hand	Motor decoding	81.25	Unshuffled
438	Right hand	Motor decoding	86.4583	Unshuffled
439	Right hand	Motor decoding	89.5833	Unshuffled
440	Right hand	Motor decoding	81.25	Unshuffled
441	Right hand	Motor decoding	73.9583	Unshuffled
442	Right hand	Motor decoding	76.0417	Unshuffled
443	Right hand	Motor decoding	83.3333	Unshuffled
444	Right hand	Motor decoding	84.375	Unshuffled
445	Right hand	Motor decoding	83.3333	Unshuffled
446	Right hand	Motor decoding	81.25	Unshuffled
447	Right hand	Motor decoding	84.375	Unshuffled
448	Right hand	Motor decoding	84.375	Unshuffled
449	Right hand	Motor decoding	81.25	Unshuffled
450	Right hand	Motor decoding	87.5	Unshuffled
451	Right hand	Motor decoding	79.1667	Unshuffled
452	Right hand	Motor decoding	84.375	Unshuffled
453	Right hand	Motor decoding	82.2917	Unshuffled
454	Right hand	Motor decoding	78.125	Unshuffled
455	Right hand	Motor decoding	81.25	Unshuffled
456	Right hand	Motor decoding	87.5	Unshuffled
457	Right hand	Motor decoding	82.2917	Unshuffled
458	Right hand	Motor decoding	82.2917	Unshuffled
459	Right hand	Motor decoding	83.3333	Unshuffled
460	Right hand	Motor decoding	86.4583	Unshuffled
461	Right hand	Motor decoding	89.5833	Unshuffled
462	Right hand	Motor decoding	79.1667	Unshuffled
463	Right hand	Motor decoding	84.375	Unshuffled
464	Right hand	Motor decoding	82.2917	Unshuffled
465	Right hand	Motor decoding	80.2083	Unshuffled
466	Right hand	Motor decoding	81.25	Unshuffled
467	Right hand	Motor decoding	87.5	Unshuffled
468	Right hand	Motor decoding	86.4583	Unshuffled
469	Right hand	Motor decoding	84.375	Unshuffled
470	Right hand	Motor decoding	82.2917	Unshuffled
471	Right hand	Motor decoding	83.3333	Unshuffled
472	Right hand	Motor decoding	82.2917	Unshuffled
473	Right hand	Motor decoding	89.5833	Unshuffled
474	Right hand	Motor decoding	81.25	Unshuffled
475	Right hand	Motor decoding	84.375	Unshuffled
476	Right hand	Motor decoding	79.1667	Unshuffled
477	Right hand	Motor decoding	84.375	Unshuffled
478	Right hand	Motor decoding	83.3333	Unshuffled
479	Right hand	Motor decoding	80.2083	Unshuffled
480	Right hand	Motor decoding	78.125	Unshuffled
481	Right hand	Motor decoding	84.375	Unshuffled
482	Right hand	Motor decoding	81.25	Unshuffled
483	Right hand	Motor decoding	86.4583	Unshuffled
484	Right hand	Motor decoding	81.25	Unshuffled
485	Right hand	Motor decoding	85.4167	Unshuffled
486	Right hand	Motor decoding	78.125	Unshuffled
487	Right hand	Motor decoding	80.2083	Unshuffled
488	Right hand	Motor decoding	81.25	Unshuffled
489	Right hand	Motor decoding	81.25	Unshuffled
490	Right hand	Motor decoding	82.2917	Unshuffled
491	Right hand	Motor decoding	86.4583	Unshuffled
492	Right hand	Motor decoding	84.375	Unshuffled
493	Right hand	Motor decoding	87.5	Unshuffled
494	Right hand	Motor decoding	82.2917	Unshuffled
495	Right hand	Motor decoding	84.375	Unshuffled
496	Right hand	Motor decoding	84.375	Unshuffled
497	Right hand	Motor decoding	86.4583	Unshuffled
498	Right hand	Motor decoding	85.4167	Unshuffled
499	Right hand	Motor decoding	80.2083	Unshuffled
500	Right hand	Motor decoding	85.4167	Unshuffled
501	Right hand	Motor decoding	80.2083	Unshuffled
502	Right hand	Motor decoding	77.0833	Unshuffled
503	Right hand	Motor decoding	78.125	Unshuffled
504	Right hand	Motor decoding	83.3333	Unshuffled
505	Right hand	Motor decoding	84.375	Unshuffled
506	Right hand	Motor decoding	85.4167	Unshuffled
507	Right hand	Motor decoding	84.375	Unshuffled
508	Right hand	Motor decoding	84.375	Unshuffled
509	Right hand	Motor decoding	75	Unshuffled
510	Right hand	Motor decoding	91.6667	Unshuffled
511	Right hand	Motor decoding	81.25	Unshuffled
512	Right hand	Motor decoding	78.125	Unshuffled
513	Right hand	Motor decoding	77.0833	Unshuffled
514	Right hand	Motor decoding	82.2917	Unshuffled
515	Right hand	Motor decoding	88.5417	Unshuffled
516	Right hand	Motor decoding	82.2917	Unshuffled
517	Right hand	Motor decoding	81.25	Unshuffled
518	Right hand	Motor decoding	80.2083	Unshuffled
519	Right hand	Motor decoding	83.3333	Unshuffled
520	Right hand	Motor decoding	82.2917	Unshuffled
521	Right hand	Motor decoding	86.4583	Unshuffled
522	Right hand	Motor decoding	83.3333	Unshuffled
523	Right hand	Motor decoding	82.2917	Unshuffled
524	Right hand	Motor decoding	80.2083	Unshuffled
525	Right hand	Motor decoding	71.875	Unshuffled
526	Right hand	Motor decoding	81.25	Unshuffled
527	Right hand	Motor decoding	82.2917	Unshuffled
528	Right hand	Motor decoding	80.2083	Unshuffled
529	Right hand	Motor decoding	84.375	Unshuffled
530	Right hand	Motor decoding	77.0833	Unshuffled
531	Right hand	Motor decoding	85.4167	Unshuffled
532	Right hand	Motor decoding	88.5417	Unshuffled
533	Right hand	Motor decoding	83.3333	Unshuffled
534	Right hand	Motor decoding	82.2917	Unshuffled
535	Right hand	Motor decoding	86.4583	Unshuffled
536	Right hand	Motor decoding	82.2917	Unshuffled
537	Right hand	Motor decoding	81.25	Unshuffled
538	Right hand	Motor decoding	78.125	Unshuffled
539	Right hand	Motor decoding	78.125	Unshuffled
540	Right hand	Motor decoding	83.3333	Unshuffled
541	Right hand	Motor decoding	79.1667	Unshuffled
542	Right hand	Motor decoding	88.5417	Unshuffled
543	Right hand	Motor decoding	86.4583	Unshuffled
544	Right hand	Motor decoding	83.3333	Unshuffled
545	Right hand	Motor decoding	81.25	Unshuffled
546	Right hand	Motor decoding	81.25	Unshuffled
547	Right hand	Motor decoding	83.3333	Unshuffled
548	Right hand	Motor decoding	81.25	Unshuffled
549	Right hand	Motor decoding	84.375	Unshuffled
550	Right hand	Motor decoding	84.375	Unshuffled
551	Right hand	Motor decoding	83.3333	Unshuffled
552	Right hand	Motor decoding	84.375	Unshuffled
553	Right hand	Motor decoding	83.3333	Unshuffled
554	Right hand	Motor decoding	90.625	Unshuffled
555	Right hand	Motor decoding	80.2083	Unshuffled
556	Right hand	Motor decoding	81.25	Unshuffled
557	Right hand	Motor decoding	82.2917	Unshuffled
558	Right hand	Motor decoding	85.4167	Unshuffled
559	Right hand	Motor decoding	82.2917	Unshuffled
560	Right hand	Motor decoding	79.1667	Unshuffled
561	Right hand	Motor decoding	79.1667	Unshuffled
562	Right hand	Motor decoding	88.5417	Unshuffled
563	Right hand	Motor decoding	80.2083	Unshuffled
564	Right hand	Motor decoding	85.4167	Unshuffled
565	Right hand	Motor decoding	89.5833	Unshuffled
566	Right hand	Motor decoding	81.25	Unshuffled
567	Right hand	Motor decoding	83.3333	Unshuffled
568	Right hand	Motor decoding	81.25	Unshuffled
569	Right hand	Motor decoding	87.5	Unshuffled
570	Right hand	Motor decoding	81.25	Unshuffled
571	Right hand	Motor decoding	79.1667	Unshuffled
572	Right hand	Motor decoding	88.5417	Unshuffled
573	Right hand	Motor decoding	82.2917	Unshuffled
574	Right hand	Motor decoding	82.2917	Unshuffled
575	Right hand	Motor decoding	84.375	Unshuffled
576	Right hand	Motor decoding	91.6667	Unshuffled
577	Right hand	Motor decoding	86.4583	Unshuffled
578	Right hand	Motor decoding	83.3333	Unshuffled
579	Right hand	Motor decoding	84.375	Unshuffled
580	Right hand	Motor decoding	87.5	Unshuffled
581	Right hand	Motor decoding	84.375	Unshuffled
582	Right hand	Motor decoding	84.375	Unshuffled
583	Right hand	Motor decoding	85.4167	Unshuffled
584	Right hand	Motor decoding	89.5833	Unshuffled
585	Right hand	Motor decoding	89.5833	Unshuffled
586	Right hand	Motor decoding	82.2917	Unshuffled
587	Right hand	Motor decoding	85.4167	Unshuffled
588	Right hand	Motor decoding	82.2917	Unshuffled
589	Right hand	Motor decoding	85.4167	Unshuffled
590	Right hand	Motor decoding	85.4167	Unshuffled
591	Right hand	Motor decoding	86.4583	Unshuffled
592	Right hand	Motor decoding	84.375	Unshuffled
593	Right hand	Motor decoding	78.125	Unshuffled
594	Right hand	Motor decoding	79.1667	Unshuffled
595	Right hand	Motor decoding	81.25	Unshuffled
596	Right hand	Motor decoding	85.4167	Unshuffled
597	Right hand	Motor decoding	85.4167	Unshuffled
598	Right hand	Motor decoding	84.375	Unshuffled
599	Right hand	Motor decoding	80.2083	Unshuffled
600	Right hand	Motor decoding	86.4583	Unshuffled
601	Right hand	Motor decoding	77.0833	Unshuffled
602	Right hand	Motor decoding	84.375	Unshuffled
603	Right hand	Motor decoding	84.375	Unshuffled
604	Right hand	Motor decoding	92.7083	Unshuffled
605	Right hand	Motor decoding	85.4167	Unshuffled
606	Right hand	Motor decoding	87.5	Unshuffled
607	Right hand	Motor decoding	83.3333	Unshuffled
608	Right hand	Motor decoding	78.125	Unshuffled
609	Right hand	Motor decoding	79.1667	Unshuffled
610	Right hand	Motor decoding	86.4583	Unshuffled
611	Right hand	Motor decoding	84.375	Unshuffled
612	Right hand	Motor decoding	79.1667	Unshuffled
613	Right hand	Motor decoding	86.4583	Unshuffled
614	Right hand	Motor decoding	87.5	Unshuffled
615	Right hand	Motor decoding	85.4167	Unshuffled
616	Right hand	Motor decoding	80.2083	Unshuffled
617	Right hand	Motor decoding	81.25	Unshuffled
618	Right hand	Motor decoding	81.25	Unshuffled
619	Right hand	Motor decoding	83.3333	Unshuffled
620	Right hand	Motor decoding	81.25	Unshuffled
621	Right hand	Motor decoding	81.25	Unshuffled
622	Right hand	Motor decoding	87.5	Unshuffled
623	Right hand	Motor decoding	78.125	Unshuffled
624	Right hand	Motor decoding	81.25	Unshuffled
625	Right hand	Motor decoding	85.4167	Unshuffled
626	Right hand	Motor decoding	86.4583	Unshuffled
627	Right hand	Motor decoding	77.0833	Unshuffled
628	Right hand	Motor decoding	84.375	Unshuffled
629	Right hand	Motor decoding	79.1667	Unshuffled
630	Right hand	Motor decoding	78.125	Unshuffled
631	Right hand	Motor decoding	72.9167	Unshuffled
632	Right hand	Motor decoding	78.125	Unshuffled
633	Right hand	Motor decoding	82.2917	Unshuffled
634	Right hand	Motor decoding	79.1667	Unshuffled
635	Right hand	Motor decoding	82.2917	Unshuffled
636	Right hand	Motor decoding	84.375	Unshuffled
637	Right hand	Motor decoding	80.2083	Unshuffled
638	Right hand	Motor decoding	82.2917	Unshuffled
639	Right hand	Motor decoding	82.2917	Unshuffled
640	Right hand	Motor decoding	86.4583	Unshuffled
641	Right hand	Motor decoding	81.25	Unshuffled
642	Right hand	Motor decoding	78.125	Unshuffled
643	Right hand	Motor decoding	85.4167	Unshuffled
644	Right hand	Motor decoding	79.1667	Unshuffled
645	Right hand	Motor decoding	92.7083	Unshuffled
646	Right hand	Motor decoding	78.125	Unshuffled
647	Right hand	Motor decoding	82.2917	Unshuffled
648	Right hand	Motor decoding	81.25	Unshuffled
649	Right hand	Motor decoding	79.1667	Unshuffled
650	Right hand	Motor decoding	83.3333	Unshuffled
651	Right hand	Motor decoding	79.1667	Unshuffled
652	Right hand	Motor decoding	88.5417	Unshuffled
653	Right hand	Motor decoding	73.9583	Unshuffled
654	Right hand	Motor decoding	87.5	Unshuffled
655	Right hand	Motor decoding	82.2917	Unshuffled
656	Right hand	Motor decoding	81.25	Unshuffled
657	Right hand	Motor decoding	84.375	Unshuffled
658	Right hand	Motor decoding	76.0417	Unshuffled
659	Right hand	Motor decoding	87.5	Unshuffled
660	Right hand	Motor decoding	80.2083	Unshuffled
661	Right hand	Motor decoding	83.3333	Unshuffled
662	Right hand	Motor decoding	82.2917	Unshuffled
663	Right hand	Motor decoding	82.2917	Unshuffled
664	Right hand	Motor decoding	78.125	Unshuffled
665	Right hand	Motor decoding	80.2083	Unshuffled
666	Right hand	Motor decoding	82.2917	Unshuffled
667	Right hand	Motor decoding	78.125	Unshuffled
668	Right hand	Motor decoding	85.4167	Unshuffled
669	Right hand	Motor decoding	82.2917	Unshuffled
670	Right hand	Motor decoding	88.5417	Unshuffled
671	Right hand	Motor decoding	83.3333	Unshuffled
672	Right hand	Motor decoding	81.25	Unshuffled
673	Right hand	Motor decoding	85.4167	Unshuffled
674	Right hand	Motor decoding	88.5417	Unshuffled
675	Right hand	Motor decoding	77.0833	Unshuffled
676	Right hand	Motor decoding	77.0833	Unshuffled
677	Right hand	Motor decoding	86.4583	Unshuffled
678	Right hand	Motor decoding	84.375	Unshuffled
679	Right hand	Motor decoding	79.1667	Unshuffled
680	Right hand	Motor decoding	82.2917	Unshuffled
681	Right hand	Motor decoding	82.2917	Unshuffled
682	Right hand	Motor decoding	89.5833	Unshuffled
683	Right hand	Motor decoding	82.2917	Unshuffled
684	Right hand	Motor decoding	82.2917	Unshuffled
685	Right hand	Motor decoding	84.375	Unshuffled
686	Right hand	Motor decoding	86.4583	Unshuffled
687	Right hand	Motor decoding	84.375	Unshuffled
688	Right hand	Motor decoding	82.2917	Unshuffled
689	Right hand	Motor decoding	86.4583	Unshuffled
690	Right hand	Motor decoding	78.125	Unshuffled
691	Right hand	Motor decoding	77.0833	Unshuffled
692	Right hand	Motor decoding	88.5417	Unshuffled
693	Right hand	Motor decoding	84.375	Unshuffled
694	Right hand	Motor decoding	86.4583	Unshuffled
695	Right hand	Motor decoding	79.1667	Unshuffled
696	Right hand	Motor decoding	82.2917	Unshuffled
697	Right hand	Motor decoding	80.2083	Unshuffled
698	Right hand	Motor decoding	82.2917	Unshuffled
699	Right hand	Motor decoding	87.5	Unshuffled
700	Right hand	Motor decoding	81.25	Unshuffled
701	Right hand	Motor decoding	79.1667	Unshuffled
702	Right hand	Motor decoding	84.375	Unshuffled
703	Right hand	Motor decoding	82.2917	Unshuffled
704	Right hand	Motor decoding	78.125	Unshuffled
705	Right hand	Motor decoding	77.0833	Unshuffled
706	Right hand	Motor decoding	85.4167	Unshuffled
707	Right hand	Motor decoding	86.4583	Unshuffled
708	Right hand	Motor decoding	91.6667	Unshuffled
709	Right hand	Motor decoding	81.25	Unshuffled
710	Right hand	Motor decoding	80.2083	Unshuffled
711	Right hand	Motor decoding	84.375	Unshuffled
712	Right hand	Motor decoding	80.2083	Unshuffled
713	Right hand	Motor decoding	75	Unshuffled
714	Right hand	Motor decoding	79.1667	Unshuffled
715	Right hand	Motor decoding	84.375	Unshuffled
716	Right hand	Motor decoding	81.25	Unshuffled
717	Right hand	Motor decoding	81.25	Unshuffled
718	Right hand	Motor decoding	83.3333	Unshuffled
719	Right hand	Motor decoding	85.4167	Unshuffled
720	Right hand	Motor decoding	90.625	Unshuffled
721	Right hand	Motor decoding	84.375	Unshuffled
722	Right hand	Motor decoding	88.5417	Unshuffled
723	Right hand	Motor decoding	81.25	Unshuffled
724	Right hand	Motor decoding	84.375	Unshuffled
725	Right hand	Motor decoding	86.4583	Unshuffled
726	Right hand	Motor decoding	83.3333	Unshuffled
727	Right hand	Motor decoding	84.375	Unshuffled
728	Right hand	Motor decoding	81.25	Unshuffled
729	Right hand	Motor decoding	85.4167	Unshuffled
730	Right hand	Motor decoding	83.3333	Unshuffled
731	Right hand	Motor decoding	80.2083	Unshuffled
732	Right hand	Motor decoding	80.2083	Unshuffled
733	Right hand	Motor decoding	82.2917	Unshuffled
734	Right hand	Motor decoding	80.2083	Unshuffled
735	Right hand	Motor decoding	87.5	Unshuffled
736	Right hand	Motor decoding	79.1667	Unshuffled
737	Right hand	Motor decoding	76.0417	Unshuffled
738	Right hand	Motor decoding	77.0833	Unshuffled
739	Right hand	Motor decoding	82.2917	Unshuffled
740	Right hand	Motor decoding	82.2917	Unshuffled
741	Right hand	Motor decoding	87.5	Unshuffled
742	Right hand	Motor decoding	83.3333	Unshuffled
743	Right hand	Motor decoding	78.125	Unshuffled
744	Right hand	Motor decoding	82.2917	Unshuffled
745	Right hand	Motor decoding	86.4583	Unshuffled
746	Right hand	Motor decoding	81.25	Unshuffled
747	Right hand	Motor decoding	78.125	Unshuffled
748	Right hand	Motor decoding	75	Unshuffled
749	Right hand	Motor decoding	86.4583	Unshuffled
750	Right hand	Motor decoding	79.1667	Unshuffled
751	Right hand	Motor decoding	82.2917	Unshuffled
752	Right hand	Motor decoding	80.2083	Unshuffled
753	Right hand	Motor decoding	87.5	Unshuffled
754	Right hand	Motor decoding	81.25	Unshuffled
755	Right hand	Motor decoding	86.4583	Unshuffled
756	Right hand	Motor decoding	84.375	Unshuffled
757	Right hand	Motor decoding	83.3333	Unshuffled
758	Right hand	Motor decoding	81.25	Unshuffled
759	Right hand	Motor decoding	82.2917	Unshuffled
760	Right hand	Motor decoding	84.375	Unshuffled
761	Right hand	Motor decoding	76.0417	Unshuffled
762	Right hand	Motor decoding	82.2917	Unshuffled
763	Right hand	Motor decoding	84.375	Unshuffled
764	Right hand	Motor decoding	84.375	Unshuffled
765	Right hand	Motor decoding	88.5417	Unshuffled
766	Right hand	Motor decoding	83.3333	Unshuffled
767	Right hand	Motor decoding	78.125	Unshuffled
768	Right hand	Motor decoding	81.25	Unshuffled
769	Right hand	Motor decoding	83.3333	Unshuffled
770	Right hand	Motor decoding	82.2917	Unshuffled
771	Right hand	Motor decoding	84.375	Unshuffled
772	Right hand	Motor decoding	84.375	Unshuffled
773	Right hand	Motor decoding	82.2917	Unshuffled
774	Right hand	Motor decoding	83.3333	Unshuffled
775	Right hand	Motor decoding	85.4167	Unshuffled
776	Right hand	Motor decoding	77.0833	Unshuffled
777	Right hand	Motor decoding	86.4583	Unshuffled
778	Right hand	Motor decoding	82.2917	Unshuffled
779	Right hand	Motor decoding	80.2083	Unshuffled
780	Right hand	Motor decoding	82.2917	Unshuffled
781	Right hand	Motor decoding	83.3333	Unshuffled
782	Right hand	Motor decoding	88.5417	Unshuffled
783	Right hand	Motor decoding	81.25	Unshuffled
784	Right hand	Motor decoding	84.375	Unshuffled
785	Right hand	Motor decoding	83.3333	Unshuffled
786	Right hand	Motor decoding	80.2083	Unshuffled
787	Right hand	Motor decoding	84.375	Unshuffled
788	Right hand	Motor decoding	83.3333	Unshuffled
789	Right hand	Motor decoding	86.4583	Unshuffled
790	Right hand	Motor decoding	85.4167	Unshuffled
791	Right hand	Motor decoding	89.5833	Unshuffled
792	Right hand	Motor decoding	84.375	Unshuffled
793	Right hand	Motor decoding	86.4583	Unshuffled
794	Right hand	Motor decoding	84.375	Unshuffled
795	Right hand	Motor decoding	85.4167	Unshuffled
796	Right hand	Motor decoding	86.4583	Unshuffled
797	Right hand	Motor decoding	83.3333	Unshuffled
798	Right hand	Motor decoding	86.4583	Unshuffled
799	Right hand	Motor decoding	87.5	Unshuffled
800	Right hand	Motor decoding	84.375	Unshuffled
801	Right hand	Motor decoding	78.125	Unshuffled
802	Right hand	Motor decoding	82.2917	Unshuffled
803	Right hand	Motor decoding	84.375	Unshuffled
804	Right hand	Motor decoding	82.2917	Unshuffled
805	Right hand	Motor decoding	87.5	Unshuffled
806	Right hand	Motor decoding	81.25	Unshuffled
807	Right hand	Motor decoding	82.2917	Unshuffled
808	Right hand	Motor decoding	85.4167	Unshuffled
809	Right hand	Motor decoding	78.125	Unshuffled
810	Right hand	Motor decoding	85.4167	Unshuffled
811	Right hand	Motor decoding	83.3333	Unshuffled
812	Right hand	Motor decoding	79.1667	Unshuffled
813	Right hand	Motor decoding	86.4583	Unshuffled
814	Right hand	Motor decoding	85.4167	Unshuffled
815	Right hand	Motor decoding	85.4167	Unshuffled
816	Right hand	Motor decoding	86.4583	Unshuffled
817	Right hand	Motor decoding	89.5833	Unshuffled
818	Right hand	Motor decoding	87.5	Unshuffled
819	Right hand	Motor decoding	84.375	Unshuffled
820	Right hand	Motor decoding	80.2083	Unshuffled
821	Right hand	Motor decoding	81.25	Unshuffled
822	Right hand	Motor decoding	80.2083	Unshuffled
823	Right hand	Motor decoding	83.3333	Unshuffled
824	Right hand	Motor decoding	85.4167	Unshuffled
825	Right hand	Motor decoding	79.1667	Unshuffled
826	Right hand	Motor decoding	87.5	Unshuffled
827	Right hand	Motor decoding	79.1667	Unshuffled
828	Right hand	Motor decoding	80.2083	Unshuffled
829	Right hand	Motor decoding	86.4583	Unshuffled
830	Right hand	Motor decoding	76.0417	Unshuffled
831	Right hand	Motor decoding	88.5417	Unshuffled
832	Right hand	Motor decoding	86.4583	Unshuffled
833	Right hand	Motor decoding	79.1667	Unshuffled
834	Right hand	Motor decoding	80.2083	Unshuffled
835	Right hand	Motor decoding	84.375	Unshuffled
836	Right hand	Motor decoding	80.2083	Unshuffled
837	Right hand	Motor decoding	84.375	Unshuffled
838	Right hand	Motor decoding	80.2083	Unshuffled
839	Right hand	Motor decoding	77.0833	Unshuffled
840	Right hand	Motor decoding	83.3333	Unshuffled
841	Right hand	Motor decoding	86.4583	Unshuffled
842	Right hand	Motor decoding	82.2917	Unshuffled
843	Right hand	Motor decoding	87.5	Unshuffled
844	Right hand	Motor decoding	75	Unshuffled
845	Right hand	Motor decoding	82.2917	Unshuffled
846	Right hand	Motor decoding	86.4583	Unshuffled
847	Right hand	Motor decoding	75	Unshuffled
848	Right hand	Motor decoding	77.0833	Unshuffled
849	Right hand	Motor decoding	81.25	Unshuffled
850	Right hand	Motor decoding	82.2917	Unshuffled
851	Right hand	Motor decoding	85.4167	Unshuffled
852	Right hand	Motor decoding	84.375	Unshuffled
853	Right hand	Motor decoding	83.3333	Unshuffled
854	Right hand	Motor decoding	87.5	Unshuffled
855	Right hand	Motor decoding	83.3333	Unshuffled
856	Right hand	Motor decoding	77.0833	Unshuffled
857	Right hand	Motor decoding	84.375	Unshuffled
858	Right hand	Motor decoding	86.4583	Unshuffled
859	Right hand	Motor decoding	84.375	Unshuffled
860	Right hand	Motor decoding	84.375	Unshuffled
861	Right hand	Motor decoding	77.0833	Unshuffled
862	Right hand	Motor decoding	86.4583	Unshuffled
863	Right hand	Motor decoding	85.4167	Unshuffled
864	Right hand	Motor decoding	83.3333	Unshuffled
865	Right hand	Motor decoding	83.3333	Unshuffled
866	Right hand	Motor decoding	83.3333	Unshuffled
867	Right hand	Motor decoding	86.4583	Unshuffled
868	Right hand	Motor decoding	82.2917	Unshuffled
869	Right hand	Motor decoding	87.5	Unshuffled
870	Right hand	Motor decoding	84.375	Unshuffled
871	Right hand	Motor decoding	78.125	Unshuffled
872	Right hand	Motor decoding	79.1667	Unshuffled
873	Right hand	Motor decoding	82.2917	Unshuffled
874	Right hand	Motor decoding	83.3333	Unshuffled
875	Right hand	Motor decoding	86.4583	Unshuffled
876	Right hand	Motor decoding	82.2917	Unshuffled
877	Right hand	Motor decoding	83.3333	Unshuffled
878	Right hand	Motor decoding	88.5417	Unshuffled
879	Right hand	Motor decoding	82.2917	Unshuffled
880	Right hand	Motor decoding	82.2917	Unshuffled
881	Right hand	Motor decoding	81.25	Unshuffled
882	Right hand	Motor decoding	77.0833	Unshuffled
883	Right hand	Motor decoding	89.5833	Unshuffled
884	Right hand	Motor decoding	88.5417	Unshuffled
885	Right hand	Motor decoding	87.5	Unshuffled
886	Right hand	Motor decoding	88.5417	Unshuffled
887	Right hand	Motor decoding	82.2917	Unshuffled
888	Right hand	Motor decoding	80.2083	Unshuffled
889	Right hand	Motor decoding	83.3333	Unshuffled
890	Right hand	Motor decoding	81.25	Unshuffled
891	Right hand	Motor decoding	82.2917	Unshuffled
892	Right hand	Motor decoding	80.2083	Unshuffled
893	Right hand	Motor decoding	86.4583	Unshuffled
894	Right hand	Motor decoding	81.25	Unshuffled
895	Right hand	Motor decoding	82.2917	Unshuffled
896	Right hand	Motor decoding	82.2917	Unshuffled
897	Right hand	Motor decoding	85.4167	Unshuffled
898	Right hand	Motor decoding	84.375	Unshuffled
899	Right hand	Motor decoding	82.2917	Unshuffled
900	Right hand	Motor decoding	83.3333	Unshuffled
901	Right hand	Motor decoding	90.625	Unshuffled
902	Right hand	Motor decoding	80.2083	Unshuffled
903	Right hand	Motor decoding	82.2917	Unshuffled
904	Right hand	Motor decoding	78.125	Unshuffled
905	Right hand	Motor decoding	86.4583	Unshuffled
906	Right hand	Motor decoding	84.375	Unshuffled
907	Right hand	Motor decoding	78.125	Unshuffled
908	Right hand	Motor decoding	85.4167	Unshuffled
909	Right hand	Motor decoding	80.2083	Unshuffled
910	Right hand	Motor decoding	85.4167	Unshuffled
911	Right hand	Motor decoding	80.2083	Unshuffled
912	Right hand	Motor decoding	80.2083	Unshuffled
913	Right hand	Motor decoding	84.375	Unshuffled
914	Right hand	Motor decoding	86.4583	Unshuffled
915	Right hand	Motor decoding	81.25	Unshuffled
916	Right hand	Motor decoding	86.4583	Unshuffled
917	Right hand	Motor decoding	80.2083	Unshuffled
918	Right hand	Motor decoding	85.4167	Unshuffled
919	Right hand	Motor decoding	87.5	Unshuffled
920	Right hand	Motor decoding	82.2917	Unshuffled
921	Right hand	Motor decoding	82.2917	Unshuffled
922	Right hand	Motor decoding	80.2083	Unshuffled
923	Right hand	Motor decoding	79.1667	Unshuffled
924	Right hand	Motor decoding	83.3333	Unshuffled
925	Right hand	Motor decoding	84.375	Unshuffled
926	Right hand	Motor decoding	81.25	Unshuffled
927	Right hand	Motor decoding	88.5417	Unshuffled
928	Right hand	Motor decoding	84.375	Unshuffled
929	Right hand	Motor decoding	83.3333	Unshuffled
930	Right hand	Motor decoding	78.125	Unshuffled
931	Right hand	Motor decoding	76.0417	Unshuffled
932	Right hand	Motor decoding	83.3333	Unshuffled
933	Right hand	Motor decoding	81.25	Unshuffled
934	Right hand	Motor decoding	85.4167	Unshuffled
935	Right hand	Motor decoding	79.1667	Unshuffled
936	Right hand	Motor decoding	82.2917	Unshuffled
937	Right hand	Motor decoding	84.375	Unshuffled
938	Right hand	Motor decoding	81.25	Unshuffled
939	Right hand	Motor decoding	81.25	Unshuffled
940	Right hand	Motor decoding	83.3333	Unshuffled
941	Right hand	Motor decoding	73.9583	Unshuffled
942	Right hand	Motor decoding	82.2917	Unshuffled
943	Right hand	Motor decoding	78.125	Unshuffled
944	Right hand	Motor decoding	83.3333	Unshuffled
945	Right hand	Motor decoding	75	Unshuffled
946	Right hand	Motor decoding	77.0833	Unshuffled
947	Right hand	Motor decoding	82.2917	Unshuffled
948	Right hand	Motor decoding	81.25	Unshuffled
949	Right hand	Motor decoding	86.4583	Unshuffled
950	Right hand	Motor decoding	80.2083	Unshuffled
951	Right hand	Motor decoding	83.3333	Unshuffled
952	Right hand	Motor decoding	79.1667	Unshuffled
953	Right hand	Motor decoding	87.5	Unshuffled
954	Right hand	Motor decoding	84.375	Unshuffled
955	Right hand	Motor decoding	82.2917	Unshuffled
956	Right hand	Motor decoding	81.25	Unshuffled
957	Right hand	Motor decoding	83.3333	Unshuffled
958	Right hand	Motor decoding	85.4167	Unshuffled
959	Right hand	Motor decoding	82.2917	Unshuffled
960	Right hand	Motor decoding	85.4167	Unshuffled
961	Right hand	Motor decoding	81.25	Unshuffled
962	Right hand	Motor decoding	82.2917	Unshuffled
963	Right hand	Motor decoding	83.3333	Unshuffled
964	Right hand	Motor decoding	78.125	Unshuffled
965	Right hand	Motor decoding	77.0833	Unshuffled
966	Right hand	Motor decoding	83.3333	Unshuffled
967	Right hand	Motor decoding	83.3333	Unshuffled
968	Right hand	Motor decoding	83.3333	Unshuffled
969	Right hand	Motor decoding	88.5417	Unshuffled
970	Right hand	Motor decoding	81.25	Unshuffled
971	Right hand	Motor decoding	81.25	Unshuffled
972	Right hand	Motor decoding	84.375	Unshuffled
973	Right hand	Motor decoding	87.5	Unshuffled
974	Right hand	Motor decoding	88.5417	Unshuffled
975	Right hand	Motor decoding	85.4167	Unshuffled
976	Right hand	Motor decoding	84.375	Unshuffled
977	Right hand	Motor decoding	83.3333	Unshuffled
978	Right hand	Motor decoding	73.9583	Unshuffled
979	Right hand	Motor decoding	82.2917	Unshuffled
980	Right hand	Motor decoding	81.25	Unshuffled
981	Right hand	Motor decoding	84.375	Unshuffled
982	Right hand	Motor decoding	85.4167	Unshuffled
983	Right hand	Motor decoding	86.4583	Unshuffled
984	Right hand	Motor decoding	82.2917	Unshuffled
985	Right hand	Motor decoding	83.3333	Unshuffled
986	Right hand	Motor decoding	85.4167	Unshuffled
987	Right hand	Motor decoding	82.2917	Unshuffled
988	Right hand	Motor decoding	84.375	Unshuffled
989	Right hand	Motor decoding	80.2083	Unshuffled
990	Right hand	Motor decoding	85.4167	Unshuffled
991	Right hand	Motor decoding	81.25	Unshuffled
992	Right hand	Motor decoding	88.5417	Unshuffled
993	Right hand	Motor decoding	80.2083	Unshuffled
994	Right hand	Motor decoding	83.3333	Unshuffled
995	Right hand	Motor decoding	89.5833	Unshuffled
996	Right hand	Motor decoding	82.2917	Unshuffled
997	Right hand	Motor decoding	83.3333	Unshuffled
998	Right hand	Motor decoding	78.125	Unshuffled
999	Right hand	Motor decoding	80.2083	Unshuffled
1000	Right hand	Motor decoding	82.2917	Unshuffled
1001	Right hand	Motor decoding	85.4167	Unshuffled
1002	Right hand	Motor decoding	82.2917	Unshuffled
1003	Right hand	Motor decoding	80.2083	Unshuffled
1004	Right hand	Motor decoding	84.375	Unshuffled
1005	Right hand	Motor decoding	83.3333	Unshuffled
1006	Right hand	Motor decoding	80.2083	Unshuffled
1007	Right hand	Motor decoding	88.5417	Unshuffled
1008	Right hand	Motor decoding	84.375	Unshuffled
1009	Right hand	Motor decoding	87.5	Unshuffled
1010	Right hand	Motor decoding	83.3333	Unshuffled
1011	Right hand	Motor decoding	83.3333	Unshuffled
1012	Right hand	Motor decoding	87.5	Unshuffled
1013	Right hand	Motor decoding	82.2917	Unshuffled
1014	Right hand	Motor decoding	80.2083	Unshuffled
1015	Left hand	Motor decoding	88.5417	Unshuffled
1016	Left hand	Motor decoding	92.7083	Unshuffled
1017	Left hand	Motor decoding	87.5	Unshuffled
1018	Left hand	Motor decoding	87.5	Unshuffled
1019	Left hand	Motor decoding	94.7917	Unshuffled
1020	Left hand	Motor decoding	89.5833	Unshuffled
1021	Left hand	Motor decoding	86.4583	Unshuffled
1022	Left hand	Motor decoding	92.7083	Unshuffled
1023	Left hand	Motor decoding	90.625	Unshuffled
1024	Left hand	Motor decoding	91.6667	Unshuffled
1025	Left hand	Motor decoding	87.5	Unshuffled
1026	Left hand	Motor decoding	85.4167	Unshuffled
1027	Left hand	Motor decoding	88.5417	Unshuffled
1028	Left hand	Motor decoding	90.625	Unshuffled
1029	Left hand	Motor decoding	83.3333	Unshuffled
1030	Left hand	Motor decoding	86.4583	Unshuffled
1031	Left hand	Motor decoding	91.6667	Unshuffled
1032	Left hand	Motor decoding	89.5833	Unshuffled
1033	Left hand	Motor decoding	91.6667	Unshuffled
1034	Left hand	Motor decoding	85.4167	Unshuffled
1035	Left hand	Motor decoding	83.3333	Unshuffled
1036	Left hand	Motor decoding	90.625	Unshuffled
1037	Left hand	Motor decoding	81.25	Unshuffled
1038	Left hand	Motor decoding	95.8333	Unshuffled
1039	Left hand	Motor decoding	91.6667	Unshuffled
1040	Left hand	Motor decoding	85.4167	Unshuffled
1041	Left hand	Motor decoding	85.4167	Unshuffled
1042	Left hand	Motor decoding	90.625	Unshuffled
1043	Left hand	Motor decoding	88.5417	Unshuffled
1044	Left hand	Motor decoding	84.375	Unshuffled
1045	Left hand	Motor decoding	85.4167	Unshuffled
1046	Left hand	Motor decoding	89.5833	Unshuffled
1047	Left hand	Motor decoding	89.5833	Unshuffled
1048	Left hand	Motor decoding	90.625	Unshuffled
1049	Left hand	Motor decoding	86.4583	Unshuffled
1050	Left hand	Motor decoding	87.5	Unshuffled
1051	Left hand	Motor decoding	86.4583	Unshuffled
1052	Left hand	Motor decoding	90.625	Unshuffled
1053	Left hand	Motor decoding	85.4167	Unshuffled
1054	Left hand	Motor decoding	84.375	Unshuffled
1055	Left hand	Motor decoding	86.4583	Unshuffled
1056	Left hand	Motor decoding	86.4583	Unshuffled
1057	Left hand	Motor decoding	85.4167	Unshuffled
1058	Left hand	Motor decoding	93.75	Unshuffled
1059	Left hand	Motor decoding	86.4583	Unshuffled
1060	Left hand	Motor decoding	84.375	Unshuffled
1061	Left hand	Motor decoding	90.625	Unshuffled
1062	Left hand	Motor decoding	84.375	Unshuffled
1063	Left hand	Motor decoding	89.5833	Unshuffled
1064	Left hand	Motor decoding	88.5417	Unshuffled
1065	Left hand	Motor decoding	88.5417	Unshuffled
1066	Left hand	Motor decoding	90.625	Unshuffled
1067	Left hand	Motor decoding	87.5	Unshuffled
1068	Left hand	Motor decoding	89.5833	Unshuffled
1069	Left hand	Motor decoding	87.5	Unshuffled
1070	Left hand	Motor decoding	89.5833	Unshuffled
1071	Left hand	Motor decoding	86.4583	Unshuffled
1072	Left hand	Motor decoding	86.4583	Unshuffled
1073	Left hand	Motor decoding	89.5833	Unshuffled
1074	Left hand	Motor decoding	86.4583	Unshuffled
1075	Left hand	Motor decoding	87.5	Unshuffled
1076	Left hand	Motor decoding	89.5833	Unshuffled
1077	Left hand	Motor decoding	86.4583	Unshuffled
1078	Left hand	Motor decoding	86.4583	Unshuffled
1079	Left hand	Motor decoding	86.4583	Unshuffled
1080	Left hand	Motor decoding	88.5417	Unshuffled
1081	Left hand	Motor decoding	84.375	Unshuffled
1082	Left hand	Motor decoding	86.4583	Unshuffled
1083	Left hand	Motor decoding	87.5	Unshuffled
1084	Left hand	Motor decoding	85.4167	Unshuffled
1085	Left hand	Motor decoding	92.7083	Unshuffled
1086	Left hand	Motor decoding	89.5833	Unshuffled
1087	Left hand	Motor decoding	89.5833	Unshuffled
1088	Left hand	Motor decoding	89.5833	Unshuffled
1089	Left hand	Motor decoding	90.625	Unshuffled
1090	Left hand	Motor decoding	87.5	Unshuffled
1091	Left hand	Motor decoding	88.5417	Unshuffled
1092	Left hand	Motor decoding	87.5	Unshuffled
1093	Left hand	Motor decoding	92.7083	Unshuffled
1094	Left hand	Motor decoding	85.4167	Unshuffled
1095	Left hand	Motor decoding	90.625	Unshuffled
1096	Left hand	Motor decoding	83.3333	Unshuffled
1097	Left hand	Motor decoding	88.5417	Unshuffled
1098	Left hand	Motor decoding	89.5833	Unshuffled
1099	Left hand	Motor decoding	83.3333	Unshuffled
1100	Left hand	Motor decoding	87.5	Unshuffled
1101	Left hand	Motor decoding	89.5833	Unshuffled
1102	Left hand	Motor decoding	82.2917	Unshuffled
1103	Left hand	Motor decoding	85.4167	Unshuffled
1104	Left hand	Motor decoding	88.5417	Unshuffled
1105	Left hand	Motor decoding	88.5417	Unshuffled
1106	Left hand	Motor decoding	93.75	Unshuffled
1107	Left hand	Motor decoding	88.5417	Unshuffled
1108	Left hand	Motor decoding	92.7083	Unshuffled
1109	Left hand	Motor decoding	90.625	Unshuffled
1110	Left hand	Motor decoding	83.3333	Unshuffled
1111	Left hand	Motor decoding	90.625	Unshuffled
1112	Left hand	Motor decoding	85.4167	Unshuffled
1113	Left hand	Motor decoding	87.5	Unshuffled
1114	Left hand	Motor decoding	88.5417	Unshuffled
1115	Left hand	Motor decoding	84.375	Unshuffled
1116	Left hand	Motor decoding	87.5	Unshuffled
1117	Left hand	Motor decoding	83.3333	Unshuffled
1118	Left hand	Motor decoding	87.5	Unshuffled
1119	Left hand	Motor decoding	91.6667	Unshuffled
1120	Left hand	Motor decoding	87.5	Unshuffled
1121	Left hand	Motor decoding	87.5	Unshuffled
1122	Left hand	Motor decoding	84.375	Unshuffled
1123	Left hand	Motor decoding	88.5417	Unshuffled
1124	Left hand	Motor decoding	83.3333	Unshuffled
1125	Left hand	Motor decoding	92.7083	Unshuffled
1126	Left hand	Motor decoding	90.625	Unshuffled
1127	Left hand	Motor decoding	85.4167	Unshuffled
1128	Left hand	Motor decoding	81.25	Unshuffled
1129	Left hand	Motor decoding	87.5	Unshuffled
1130	Left hand	Motor decoding	93.75	Unshuffled
1131	Left hand	Motor decoding	85.4167	Unshuffled
1132	Left hand	Motor decoding	85.4167	Unshuffled
1133	Left hand	Motor decoding	84.375	Unshuffled
1134	Left hand	Motor decoding	84.375	Unshuffled
1135	Left hand	Motor decoding	89.5833	Unshuffled
1136	Left hand	Motor decoding	89.5833	Unshuffled
1137	Left hand	Motor decoding	83.3333	Unshuffled
1138	Left hand	Motor decoding	87.5	Unshuffled
1139	Left hand	Motor decoding	82.2917	Unshuffled
1140	Left hand	Motor decoding	87.5	Unshuffled
1141	Left hand	Motor decoding	83.3333	Unshuffled
1142	Left hand	Motor decoding	88.5417	Unshuffled
1143	Left hand	Motor decoding	88.5417	Unshuffled
1144	Left hand	Motor decoding	89.5833	Unshuffled
1145	Left hand	Motor decoding	83.3333	Unshuffled
1146	Left hand	Motor decoding	86.4583	Unshuffled
1147	Left hand	Motor decoding	88.5417	Unshuffled
1148	Left hand	Motor decoding	85.4167	Unshuffled
1149	Left hand	Motor decoding	87.5	Unshuffled
1150	Left hand	Motor decoding	84.375	Unshuffled
1151	Left hand	Motor decoding	90.625	Unshuffled
1152	Left hand	Motor decoding	89.5833	Unshuffled
1153	Left hand	Motor decoding	85.4167	Unshuffled
1154	Left hand	Motor decoding	90.625	Unshuffled
1155	Left hand	Motor decoding	90.625	Unshuffled
1156	Left hand	Motor decoding	91.6667	Unshuffled
1157	Left hand	Motor decoding	87.5	Unshuffled
1158	Left hand	Motor decoding	86.4583	Unshuffled
1159	Left hand	Motor decoding	86.4583	Unshuffled
1160	Left hand	Motor decoding	83.3333	Unshuffled
1161	Left hand	Motor decoding	89.5833	Unshuffled
1162	Left hand	Motor decoding	85.4167	Unshuffled
1163	Left hand	Motor decoding	88.5417	Unshuffled
1164	Left hand	Motor decoding	82.2917	Unshuffled
1165	Left hand	Motor decoding	92.7083	Unshuffled
1166	Left hand	Motor decoding	87.5	Unshuffled
1167	Left hand	Motor decoding	85.4167	Unshuffled
1168	Left hand	Motor decoding	84.375	Unshuffled
1169	Left hand	Motor decoding	90.625	Unshuffled
1170	Left hand	Motor decoding	86.4583	Unshuffled
1171	Left hand	Motor decoding	86.4583	Unshuffled
1172	Left hand	Motor decoding	81.25	Unshuffled
1173	Left hand	Motor decoding	87.5	Unshuffled
1174	Left hand	Motor decoding	87.5	Unshuffled
1175	Left hand	Motor decoding	91.6667	Unshuffled
1176	Left hand	Motor decoding	86.4583	Unshuffled
1177	Left hand	Motor decoding	90.625	Unshuffled
1178	Left hand	Motor decoding	89.5833	Unshuffled
1179	Left hand	Motor decoding	94.7917	Unshuffled
1180	Left hand	Motor decoding	88.5417	Unshuffled
1181	Left hand	Motor decoding	89.5833	Unshuffled
1182	Left hand	Motor decoding	87.5	Unshuffled
1183	Left hand	Motor decoding	92.7083	Unshuffled
1184	Left hand	Motor decoding	88.5417	Unshuffled
1185	Left hand	Motor decoding	85.4167	Unshuffled
1186	Left hand	Motor decoding	86.4583	Unshuffled
1187	Left hand	Motor decoding	83.3333	Unshuffled
1188	Left hand	Motor decoding	85.4167	Unshuffled
1189	Left hand	Motor decoding	85.4167	Unshuffled
1190	Left hand	Motor decoding	88.5417	Unshuffled
1191	Left hand	Motor decoding	83.3333	Unshuffled
1192	Left hand	Motor decoding	85.4167	Unshuffled
1193	Left hand	Motor decoding	87.5	Unshuffled
1194	Left hand	Motor decoding	87.5	Unshuffled
1195	Left hand	Motor decoding	88.5417	Unshuffled
1196	Left hand	Motor decoding	82.2917	Unshuffled
1197	Left hand	Motor decoding	88.5417	Unshuffled
1198	Left hand	Motor decoding	91.6667	Unshuffled
1199	Left hand	Motor decoding	87.5	Unshuffled
1200	Left hand	Motor decoding	91.6667	Unshuffled
1201	Left hand	Motor decoding	86.4583	Unshuffled
1202	Left hand	Motor decoding	91.6667	Unshuffled
1203	Left hand	Motor decoding	84.375	Unshuffled
1204	Left hand	Motor decoding	84.375	Unshuffled
1205	Left hand	Motor decoding	81.25	Unshuffled
1206	Left hand	Motor decoding	89.5833	Unshuffled
1207	Left hand	Motor decoding	89.5833	Unshuffled
1208	Left hand	Motor decoding	83.3333	Unshuffled
1209	Left hand	Motor decoding	85.4167	Unshuffled
1210	Left hand	Motor decoding	85.4167	Unshuffled
1211	Left hand	Motor decoding	92.7083	Unshuffled
1212	Left hand	Motor decoding	88.5417	Unshuffled
1213	Left hand	Motor decoding	88.5417	Unshuffled
1214	Left hand	Motor decoding	89.5833	Unshuffled
1215	Left hand	Motor decoding	91.6667	Unshuffled
1216	Left hand	Motor decoding	86.4583	Unshuffled
1217	Left hand	Motor decoding	85.4167	Unshuffled
1218	Left hand	Motor decoding	87.5	Unshuffled
1219	Left hand	Motor decoding	88.5417	Unshuffled
1220	Left hand	Motor decoding	84.375	Unshuffled
1221	Left hand	Motor decoding	85.4167	Unshuffled
1222	Left hand	Motor decoding	86.4583	Unshuffled
1223	Left hand	Motor decoding	84.375	Unshuffled
1224	Left hand	Motor decoding	83.3333	Unshuffled
1225	Left hand	Motor decoding	90.625	Unshuffled
1226	Left hand	Motor decoding	89.5833	Unshuffled
1227	Left hand	Motor decoding	91.6667	Unshuffled
1228	Left hand	Motor decoding	86.4583	Unshuffled
1229	Left hand	Motor decoding	90.625	Unshuffled
1230	Left hand	Motor decoding	90.625	Unshuffled
1231	Left hand	Motor decoding	85.4167	Unshuffled
1232	Left hand	Motor decoding	90.625	Unshuffled
1233	Left hand	Motor decoding	90.625	Unshuffled
1234	Left hand	Motor decoding	88.5417	Unshuffled
1235	Left hand	Motor decoding	84.375	Unshuffled
1236	Left hand	Motor decoding	85.4167	Unshuffled
1237	Left hand	Motor decoding	87.5	Unshuffled
1238	Left hand	Motor decoding	86.4583	Unshuffled
1239	Left hand	Motor decoding	87.5	Unshuffled
1240	Left hand	Motor decoding	84.375	Unshuffled
1241	Left hand	Motor decoding	92.7083	Unshuffled
1242	Left hand	Motor decoding	90.625	Unshuffled
1243	Left hand	Motor decoding	89.5833	Unshuffled
1244	Left hand	Motor decoding	86.4583	Unshuffled
1245	Left hand	Motor decoding	87.5	Unshuffled
1246	Left hand	Motor decoding	86.4583	Unshuffled
1247	Left hand	Motor decoding	90.625	Unshuffled
1248	Left hand	Motor decoding	87.5	Unshuffled
1249	Left hand	Motor decoding	91.6667	Unshuffled
1250	Left hand	Motor decoding	89.5833	Unshuffled
1251	Left hand	Motor decoding	90.625	Unshuffled
1252	Left hand	Motor decoding	84.375	Unshuffled
1253	Left hand	Motor decoding	93.75	Unshuffled
1254	Left hand	Motor decoding	89.5833	Unshuffled
1255	Left hand	Motor decoding	90.625	Unshuffled
1256	Left hand	Motor decoding	84.375	Unshuffled
1257	Left hand	Motor decoding	90.625	Unshuffled
1258	Left hand	Motor decoding	89.5833	Unshuffled
1259	Left hand	Motor decoding	86.4583	Unshuffled
1260	Left hand	Motor decoding	90.625	Unshuffled
1261	Left hand	Motor decoding	85.4167	Unshuffled
1262	Left hand	Motor decoding	89.5833	Unshuffled
1263	Left hand	Motor decoding	89.5833	Unshuffled
1264	Left hand	Motor decoding	78.125	Unshuffled
1265	Left hand	Motor decoding	91.6667	Unshuffled
1266	Left hand	Motor decoding	82.2917	Unshuffled
1267	Left hand	Motor decoding	83.3333	Unshuffled
1268	Left hand	Motor decoding	85.4167	Unshuffled
1269	Left hand	Motor decoding	91.6667	Unshuffled
1270	Left hand	Motor decoding	88.5417	Unshuffled
1271	Left hand	Motor decoding	89.5833	Unshuffled
1272	Left hand	Motor decoding	86.4583	Unshuffled
1273	Left hand	Motor decoding	89.5833	Unshuffled
1274	Left hand	Motor decoding	89.5833	Unshuffled
1275	Left hand	Motor decoding	88.5417	Unshuffled
1276	Left hand	Motor decoding	92.7083	Unshuffled
1277	Left hand	Motor decoding	87.5	Unshuffled
1278	Left hand	Motor decoding	85.4167	Unshuffled
1279	Left hand	Motor decoding	86.4583	Unshuffled
1280	Left hand	Motor decoding	87.5	Unshuffled
1281	Left hand	Motor decoding	85.4167	Unshuffled
1282	Left hand	Motor decoding	90.625	Unshuffled
1283	Left hand	Motor decoding	92.7083	Unshuffled
1284	Left hand	Motor decoding	84.375	Unshuffled
1285	Left hand	Motor decoding	79.1667	Unshuffled
1286	Left hand	Motor decoding	84.375	Unshuffled
1287	Left hand	Motor decoding	86.4583	Unshuffled
1288	Left hand	Motor decoding	92.7083	Unshuffled
1289	Left hand	Motor decoding	86.4583	Unshuffled
1290	Left hand	Motor decoding	84.375	Unshuffled
1291	Left hand	Motor decoding	84.375	Unshuffled
1292	Left hand	Motor decoding	89.5833	Unshuffled
1293	Left hand	Motor decoding	85.4167	Unshuffled
1294	Left hand	Motor decoding	86.4583	Unshuffled
1295	Left hand	Motor decoding	86.4583	Unshuffled
1296	Left hand	Motor decoding	88.5417	Unshuffled
1297	Left hand	Motor decoding	85.4167	Unshuffled
1298	Left hand	Motor decoding	85.4167	Unshuffled
1299	Left hand	Motor decoding	88.5417	Unshuffled
1300	Left hand	Motor decoding	85.4167	Unshuffled
1301	Left hand	Motor decoding	86.4583	Unshuffled
1302	Left hand	Motor decoding	90.625	Unshuffled
1303	Left hand	Motor decoding	84.375	Unshuffled
1304	Left hand	Motor decoding	90.625	Unshuffled
1305	Left hand	Motor decoding	85.4167	Unshuffled
1306	Left hand	Motor decoding	85.4167	Unshuffled
1307	Left hand	Motor decoding	90.625	Unshuffled
1308	Left hand	Motor decoding	86.4583	Unshuffled
1309	Left hand	Motor decoding	89.5833	Unshuffled
1310	Left hand	Motor decoding	89.5833	Unshuffled
1311	Left hand	Motor decoding	90.625	Unshuffled
1312	Left hand	Motor decoding	91.6667	Unshuffled
1313	Left hand	Motor decoding	92.7083	Unshuffled
1314	Left hand	Motor decoding	89.5833	Unshuffled
1315	Left hand	Motor decoding	87.5	Unshuffled
1316	Left hand	Motor decoding	84.375	Unshuffled
1317	Left hand	Motor decoding	88.5417	Unshuffled
1318	Left hand	Motor decoding	88.5417	Unshuffled
1319	Left hand	Motor decoding	83.3333	Unshuffled
1320	Left hand	Motor decoding	90.625	Unshuffled
1321	Left hand	Motor decoding	86.4583	Unshuffled
1322	Left hand	Motor decoding	82.2917	Unshuffled
1323	Left hand	Motor decoding	90.625	Unshuffled
1324	Left hand	Motor decoding	90.625	Unshuffled
1325	Left hand	Motor decoding	88.5417	Unshuffled
1326	Left hand	Motor decoding	83.3333	Unshuffled
1327	Left hand	Motor decoding	89.5833	Unshuffled
1328	Left hand	Motor decoding	83.3333	Unshuffled
1329	Left hand	Motor decoding	90.625	Unshuffled
1330	Left hand	Motor decoding	90.625	Unshuffled
1331	Left hand	Motor decoding	86.4583	Unshuffled
1332	Left hand	Motor decoding	88.5417	Unshuffled
1333	Left hand	Motor decoding	88.5417	Unshuffled
1334	Left hand	Motor decoding	88.5417	Unshuffled
1335	Left hand	Motor decoding	86.4583	Unshuffled
1336	Left hand	Motor decoding	94.7917	Unshuffled
1337	Left hand	Motor decoding	90.625	Unshuffled
1338	Left hand	Motor decoding	83.3333	Unshuffled
1339	Left hand	Motor decoding	91.6667	Unshuffled
1340	Left hand	Motor decoding	82.2917	Unshuffled
1341	Left hand	Motor decoding	87.5	Unshuffled
1342	Left hand	Motor decoding	91.6667	Unshuffled
1343	Left hand	Motor decoding	89.5833	Unshuffled
1344	Left hand	Motor decoding	86.4583	Unshuffled
1345	Left hand	Motor decoding	87.5	Unshuffled
1346	Left hand	Motor decoding	90.625	Unshuffled
1347	Left hand	Motor decoding	91.6667	Unshuffled
1348	Left hand	Motor decoding	89.5833	Unshuffled
1349	Left hand	Motor decoding	83.3333	Unshuffled
1350	Left hand	Motor decoding	85.4167	Unshuffled
1351	Left hand	Motor decoding	84.375	Unshuffled
1352	Left hand	Motor decoding	90.625	Unshuffled
1353	Left hand	Motor decoding	84.375	Unshuffled
1354	Left hand	Motor decoding	86.4583	Unshuffled
1355	Left hand	Motor decoding	87.5	Unshuffled
1356	Left hand	Motor decoding	87.5	Unshuffled
1357	Left hand	Motor decoding	88.5417	Unshuffled
1358	Left hand	Motor decoding	83.3333	Unshuffled
1359	Left hand	Motor decoding	90.625	Unshuffled
1360	Left hand	Motor decoding	85.4167	Unshuffled
1361	Left hand	Motor decoding	84.375	Unshuffled
1362	Left hand	Motor decoding	87.5	Unshuffled
1363	Left hand	Motor decoding	90.625	Unshuffled
1364	Left hand	Motor decoding	84.375	Unshuffled
1365	Left hand	Motor decoding	88.5417	Unshuffled
1366	Left hand	Motor decoding	89.5833	Unshuffled
1367	Left hand	Motor decoding	85.4167	Unshuffled
1368	Left hand	Motor decoding	89.5833	Unshuffled
1369	Left hand	Motor decoding	92.7083	Unshuffled
1370	Left hand	Motor decoding	93.75	Unshuffled
1371	Left hand	Motor decoding	93.75	Unshuffled
1372	Left hand	Motor decoding	89.5833	Unshuffled
1373	Left hand	Motor decoding	90.625	Unshuffled
1374	Left hand	Motor decoding	91.6667	Unshuffled
1375	Left hand	Motor decoding	88.5417	Unshuffled
1376	Left hand	Motor decoding	91.6667	Unshuffled
1377	Left hand	Motor decoding	84.375	Unshuffled
1378	Left hand	Motor decoding	86.4583	Unshuffled
1379	Left hand	Motor decoding	86.4583	Unshuffled
1380	Left hand	Motor decoding	87.5	Unshuffled
1381	Left hand	Motor decoding	89.5833	Unshuffled
1382	Left hand	Motor decoding	86.4583	Unshuffled
1383	Left hand	Motor decoding	85.4167	Unshuffled
1384	Left hand	Motor decoding	88.5417	Unshuffled
1385	Left hand	Motor decoding	87.5	Unshuffled
1386	Left hand	Motor decoding	88.5417	Unshuffled
1387	Left hand	Motor decoding	91.6667	Unshuffled
1388	Left hand	Motor decoding	89.5833	Unshuffled
1389	Left hand	Motor decoding	92.7083	Unshuffled
1390	Left hand	Motor decoding	87.5	Unshuffled
1391	Left hand	Motor decoding	86.4583	Unshuffled
1392	Left hand	Motor decoding	87.5	Unshuffled
1393	Left hand	Motor decoding	80.2083	Unshuffled
1394	Left hand	Motor decoding	83.3333	Unshuffled
1395	Left hand	Motor decoding	87.5	Unshuffled
1396	Left hand	Motor decoding	85.4167	Unshuffled
1397	Left hand	Motor decoding	85.4167	Unshuffled
1398	Left hand	Motor decoding	94.7917	Unshuffled
1399	Left hand	Motor decoding	83.3333	Unshuffled
1400	Left hand	Motor decoding	94.7917	Unshuffled
1401	Left hand	Motor decoding	87.5	Unshuffled
1402	Left hand	Motor decoding	90.625	Unshuffled
1403	Left hand	Motor decoding	91.6667	Unshuffled
1404	Left hand	Motor decoding	90.625	Unshuffled
1405	Left hand	Motor decoding	94.7917	Unshuffled
1406	Left hand	Motor decoding	86.4583	Unshuffled
1407	Left hand	Motor decoding	86.4583	Unshuffled
1408	Left hand	Motor decoding	86.4583	Unshuffled
1409	Left hand	Motor decoding	88.5417	Unshuffled
1410	Left hand	Motor decoding	85.4167	Unshuffled
1411	Left hand	Motor decoding	88.5417	Unshuffled
1412	Left hand	Motor decoding	85.4167	Unshuffled
1413	Left hand	Motor decoding	90.625	Unshuffled
1414	Left hand	Motor decoding	87.5	Unshuffled
1415	Left hand	Motor decoding	88.5417	Unshuffled
1416	Left hand	Motor decoding	87.5	Unshuffled
1417	Left hand	Motor decoding	79.1667	Unshuffled
1418	Left hand	Motor decoding	88.5417	Unshuffled
1419	Left hand	Motor decoding	92.7083	Unshuffled
1420	Left hand	Motor decoding	85.4167	Unshuffled
1421	Left hand	Motor decoding	92.7083	Unshuffled
1422	Left hand	Motor decoding	90.625	Unshuffled
1423	Left hand	Motor decoding	91.6667	Unshuffled
1424	Left hand	Motor decoding	94.7917	Unshuffled
1425	Left hand	Motor decoding	87.5	Unshuffled
1426	Left hand	Motor decoding	86.4583	Unshuffled
1427	Left hand	Motor decoding	84.375	Unshuffled
1428	Left hand	Motor decoding	83.3333	Unshuffled
1429	Left hand	Motor decoding	88.5417	Unshuffled
1430	Left hand	Motor decoding	91.6667	Unshuffled
1431	Left hand	Motor decoding	86.4583	Unshuffled
1432	Left hand	Motor decoding	89.5833	Unshuffled
1433	Left hand	Motor decoding	89.5833	Unshuffled
1434	Left hand	Motor decoding	89.5833	Unshuffled
1435	Left hand	Motor decoding	86.4583	Unshuffled
1436	Left hand	Motor decoding	87.5	Unshuffled
1437	Left hand	Motor decoding	88.5417	Unshuffled
1438	Left hand	Motor decoding	85.4167	Unshuffled
1439	Left hand	Motor decoding	92.7083	Unshuffled
1440	Left hand	Motor decoding	86.4583	Unshuffled
1441	Left hand	Motor decoding	88.5417	Unshuffled
1442	Left hand	Motor decoding	93.75	Unshuffled
1443	Left hand	Motor decoding	87.5	Unshuffled
1444	Left hand	Motor decoding	87.5	Unshuffled
1445	Left hand	Motor decoding	90.625	Unshuffled
1446	Left hand	Motor decoding	87.5	Unshuffled
1447	Left hand	Motor decoding	89.5833	Unshuffled
1448	Left hand	Motor decoding	85.4167	Unshuffled
1449	Left hand	Motor decoding	91.6667	Unshuffled
1450	Left hand	Motor decoding	91.6667	Unshuffled
1451	Left hand	Motor decoding	86.4583	Unshuffled
1452	Left hand	Motor decoding	89.5833	Unshuffled
1453	Left hand	Motor decoding	88.5417	Unshuffled
1454	Left hand	Motor decoding	89.5833	Unshuffled
1455	Left hand	Motor decoding	91.6667	Unshuffled
1456	Left hand	Motor decoding	85.4167	Unshuffled
1457	Left hand	Motor decoding	87.5	Unshuffled
1458	Left hand	Motor decoding	92.7083	Unshuffled
1459	Left hand	Motor decoding	85.4167	Unshuffled
1460	Left hand	Motor decoding	86.4583	Unshuffled
1461	Left hand	Motor decoding	93.75	Unshuffled
1462	Left hand	Motor decoding	81.25	Unshuffled
1463	Left hand	Motor decoding	92.7083	Unshuffled
1464	Left hand	Motor decoding	87.5	Unshuffled
1465	Left hand	Motor decoding	87.5	Unshuffled
1466	Left hand	Motor decoding	87.5	Unshuffled
1467	Left hand	Motor decoding	88.5417	Unshuffled
1468	Left hand	Motor decoding	84.375	Unshuffled
1469	Left hand	Motor decoding	88.5417	Unshuffled
1470	Left hand	Motor decoding	91.6667	Unshuffled
1471	Left hand	Motor decoding	87.5	Unshuffled
1472	Left hand	Motor decoding	88.5417	Unshuffled
1473	Left hand	Motor decoding	86.4583	Unshuffled
1474	Left hand	Motor decoding	89.5833	Unshuffled
1475	Left hand	Motor decoding	86.4583	Unshuffled
1476	Left hand	Motor decoding	85.4167	Unshuffled
1477	Left hand	Motor decoding	86.4583	Unshuffled
1478	Left hand	Motor decoding	92.7083	Unshuffled
1479	Left hand	Motor decoding	87.5	Unshuffled
1480	Left hand	Motor decoding	88.5417	Unshuffled
1481	Left hand	Motor decoding	87.5	Unshuffled
1482	Left hand	Motor decoding	94.7917	Unshuffled
1483	Left hand	Motor decoding	82.2917	Unshuffled
1484	Left hand	Motor decoding	89.5833	Unshuffled
1485	Left hand	Motor decoding	92.7083	Unshuffled
1486	Left hand	Motor decoding	88.5417	Unshuffled
1487	Left hand	Motor decoding	83.3333	Unshuffled
1488	Left hand	Motor decoding	91.6667	Unshuffled
1489	Left hand	Motor decoding	91.6667	Unshuffled
1490	Left hand	Motor decoding	90.625	Unshuffled
1491	Left hand	Motor decoding	85.4167	Unshuffled
1492	Left hand	Motor decoding	88.5417	Unshuffled
1493	Left hand	Motor decoding	83.3333	Unshuffled
1494	Left hand	Motor decoding	88.5417	Unshuffled
1495	Left hand	Motor decoding	88.5417	Unshuffled
1496	Left hand	Motor decoding	91.6667	Unshuffled
1497	Left hand	Motor decoding	91.6667	Unshuffled
1498	Left hand	Motor decoding	89.5833	Unshuffled
1499	Left hand	Motor decoding	90.625	Unshuffled
1500	Left hand	Motor decoding	84.375	Unshuffled
1501	Left hand	Motor decoding	88.5417	Unshuffled
1502	Left hand	Motor decoding	87.5	Unshuffled
1503	Left hand	Motor decoding	88.5417	Unshuffled
1504	Left hand	Motor decoding	90.625	Unshuffled
1505	Left hand	Motor decoding	87.5	Unshuffled
1506	Left hand	Motor decoding	89.5833	Unshuffled
1507	Left hand	Motor decoding	90.625	Unshuffled
1508	Left hand	Motor decoding	89.5833	Unshuffled
1509	Left hand	Motor decoding	94.7917	Unshuffled
1510	Left hand	Motor decoding	87.5	Unshuffled
1511	Left hand	Motor decoding	88.5417	Unshuffled
1512	Left hand	Motor decoding	88.5417	Unshuffled
1513	Left hand	Motor decoding	87.5	Unshuffled
1514	Left hand	Motor decoding	85.4167	Unshuffled
1515	Left hand	Motor decoding	91.6667	Unshuffled
1516	Left hand	Motor decoding	90.625	Unshuffled
1517	Left hand	Motor decoding	89.5833	Unshuffled
1518	Left hand	Motor decoding	87.5	Unshuffled
1519	Left hand	Motor decoding	85.4167	Unshuffled
1520	Left hand	Motor decoding	82.2917	Unshuffled
1521	Left hand	Motor decoding	86.4583	Unshuffled
1522	Left hand	Motor decoding	87.5	Unshuffled
1523	Left hand	Motor decoding	91.6667	Unshuffled
1524	Left hand	Motor decoding	87.5	Unshuffled
1525	Left hand	Motor decoding	86.4583	Unshuffled
1526	Left hand	Motor decoding	88.5417	Unshuffled
1527	Left hand	Motor decoding	90.625	Unshuffled
1528	Left hand	Motor decoding	89.5833	Unshuffled
1529	Left hand	Motor decoding	84.375	Unshuffled
1530	Left hand	Motor decoding	87.5	Unshuffled
1531	Left hand	Motor decoding	88.5417	Unshuffled
1532	Left hand	Motor decoding	87.5	Unshuffled
1533	Left hand	Motor decoding	87.5	Unshuffled
1534	Left hand	Motor decoding	88.5417	Unshuffled
1535	Left hand	Motor decoding	84.375	Unshuffled
1536	Left hand	Motor decoding	88.5417	Unshuffled
1537	Left hand	Motor decoding	84.375	Unshuffled
1538	Left hand	Motor decoding	84.375	Unshuffled
1539	Left hand	Motor decoding	90.625	Unshuffled
1540	Left hand	Motor decoding	89.5833	Unshuffled
1541	Left hand	Motor decoding	88.5417	Unshuffled
1542	Left hand	Motor decoding	86.4583	Unshuffled
1543	Left hand	Motor decoding	93.75	Unshuffled
1544	Left hand	Motor decoding	89.5833	Unshuffled
1545	Left hand	Motor decoding	88.5417	Unshuffled
1546	Left hand	Motor decoding	93.75	Unshuffled
1547	Left hand	Motor decoding	85.4167	Unshuffled
1548	Left hand	Motor decoding	89.5833	Unshuffled
1549	Left hand	Motor decoding	84.375	Unshuffled
1550	Left hand	Motor decoding	90.625	Unshuffled
1551	Left hand	Motor decoding	77.0833	Unshuffled
1552	Left hand	Motor decoding	85.4167	Unshuffled
1553	Left hand	Motor decoding	85.4167	Unshuffled
1554	Left hand	Motor decoding	87.5	Unshuffled
1555	Left hand	Motor decoding	92.7083	Unshuffled
1556	Left hand	Motor decoding	90.625	Unshuffled
1557	Left hand	Motor decoding	88.5417	Unshuffled
1558	Left hand	Motor decoding	87.5	Unshuffled
1559	Left hand	Motor decoding	81.25	Unshuffled
1560	Left hand	Motor decoding	88.5417	Unshuffled
1561	Left hand	Motor decoding	90.625	Unshuffled
1562	Left hand	Motor decoding	86.4583	Unshuffled
1563	Left hand	Motor decoding	87.5	Unshuffled
1564	Left hand	Motor decoding	93.75	Unshuffled
1565	Left hand	Motor decoding	83.3333	Unshuffled
1566	Left hand	Motor decoding	85.4167	Unshuffled
1567	Left hand	Motor decoding	85.4167	Unshuffled
1568	Left hand	Motor decoding	89.5833	Unshuffled
1569	Left hand	Motor decoding	88.5417	Unshuffled
1570	Left hand	Motor decoding	88.5417	Unshuffled
1571	Left hand	Motor decoding	85.4167	Unshuffled
1572	Left hand	Motor decoding	93.75	Unshuffled
1573	Left hand	Motor decoding	91.6667	Unshuffled
1574	Left hand	Motor decoding	87.5	Unshuffled
1575	Left hand	Motor decoding	87.5	Unshuffled
1576	Left hand	Motor decoding	86.4583	Unshuffled
1577	Left hand	Motor decoding	86.4583	Unshuffled
1578	Left hand	Motor decoding	90.625	Unshuffled
1579	Left hand	Motor decoding	89.5833	Unshuffled
1580	Left hand	Motor decoding	87.5	Unshuffled
1581	Left hand	Motor decoding	88.5417	Unshuffled
1582	Left hand	Motor decoding	87.5	Unshuffled
1583	Left hand	Motor decoding	86.4583	Unshuffled
1584	Left hand	Motor decoding	87.5	Unshuffled
1585	Left hand	Motor decoding	88.5417	Unshuffled
1586	Left hand	Motor decoding	86.4583	Unshuffled
1587	Left hand	Motor decoding	87.5	Unshuffled
1588	Left hand	Motor decoding	92.7083	Unshuffled
1589	Left hand	Motor decoding	88.5417	Unshuffled
1590	Left hand	Motor decoding	87.5	Unshuffled
1591	Left hand	Motor decoding	85.4167	Unshuffled
1592	Left hand	Motor decoding	86.4583	Unshuffled
1593	Left hand	Motor decoding	89.5833	Unshuffled
1594	Left hand	Motor decoding	88.5417	Unshuffled
1595	Left hand	Motor decoding	87.5	Unshuffled
1596	Left hand	Motor decoding	90.625	Unshuffled
1597	Left hand	Motor decoding	88.5417	Unshuffled
1598	Left hand	Motor decoding	84.375	Unshuffled
1599	Left hand	Motor decoding	87.5	Unshuffled
1600	Left hand	Motor decoding	87.5	Unshuffled
1601	Left hand	Motor decoding	90.625	Unshuffled
1602	Left hand	Motor decoding	88.5417	Unshuffled
1603	Left hand	Motor decoding	90.625	Unshuffled
1604	Left hand	Motor decoding	87.5	Unshuffled
1605	Left hand	Motor decoding	87.5	Unshuffled
1606	Left hand	Motor decoding	85.4167	Unshuffled
1607	Left hand	Motor decoding	89.5833	Unshuffled
1608	Left hand	Motor decoding	92.7083	Unshuffled
1609	Left hand	Motor decoding	83.3333	Unshuffled
1610	Left hand	Motor decoding	90.625	Unshuffled
1611	Left hand	Motor decoding	88.5417	Unshuffled
1612	Left hand	Motor decoding	89.5833	Unshuffled
1613	Left hand	Motor decoding	88.5417	Unshuffled
1614	Left hand	Motor decoding	89.5833	Unshuffled
1615	Left hand	Motor decoding	86.4583	Unshuffled
1616	Left hand	Motor decoding	85.4167	Unshuffled
1617	Left hand	Motor decoding	90.625	Unshuffled
1618	Left hand	Motor decoding	91.6667	Unshuffled
1619	Left hand	Motor decoding	90.625	Unshuffled
1620	Left hand	Motor decoding	85.4167	Unshuffled
1621	Left hand	Motor decoding	88.5417	Unshuffled
1622	Left hand	Motor decoding	87.5	Unshuffled
1623	Left hand	Motor decoding	86.4583	Unshuffled
1624	Left hand	Motor decoding	93.75	Unshuffled
1625	Left hand	Motor decoding	89.5833	Unshuffled
1626	Left hand	Motor decoding	89.5833	Unshuffled
1627	Left hand	Motor decoding	86.4583	Unshuffled
1628	Left hand	Motor decoding	90.625	Unshuffled
1629	Left hand	Motor decoding	89.5833	Unshuffled
1630	Left hand	Motor decoding	82.2917	Unshuffled
1631	Left hand	Motor decoding	88.5417	Unshuffled
1632	Left hand	Motor decoding	81.25	Unshuffled
1633	Left hand	Motor decoding	86.4583	Unshuffled
1634	Left hand	Motor decoding	88.5417	Unshuffled
1635	Left hand	Motor decoding	85.4167	Unshuffled
1636	Left hand	Motor decoding	84.375	Unshuffled
1637	Left hand	Motor decoding	87.5	Unshuffled
1638	Left hand	Motor decoding	86.4583	Unshuffled
1639	Left hand	Motor decoding	84.375	Unshuffled
1640	Left hand	Motor decoding	86.4583	Unshuffled
1641	Left hand	Motor decoding	88.5417	Unshuffled
1642	Left hand	Motor decoding	87.5	Unshuffled
1643	Left hand	Motor decoding	89.5833	Unshuffled
1644	Left hand	Motor decoding	81.25	Unshuffled
1645	Left hand	Motor decoding	84.375	Unshuffled
1646	Left hand	Motor decoding	89.5833	Unshuffled
1647	Left hand	Motor decoding	84.375	Unshuffled
1648	Left hand	Motor decoding	90.625	Unshuffled
1649	Left hand	Motor decoding	89.5833	Unshuffled
1650	Left hand	Motor decoding	90.625	Unshuffled
1651	Left hand	Motor decoding	85.4167	Unshuffled
1652	Left hand	Motor decoding	91.6667	Unshuffled
1653	Left hand	Motor decoding	82.2917	Unshuffled
1654	Left hand	Motor decoding	87.5	Unshuffled
1655	Left hand	Motor decoding	91.6667	Unshuffled
1656	Left hand	Motor decoding	86.4583	Unshuffled
1657	Left hand	Motor decoding	94.7917	Unshuffled
1658	Left hand	Motor decoding	85.4167	Unshuffled
1659	Left hand	Motor decoding	88.5417	Unshuffled
1660	Left hand	Motor decoding	84.375	Unshuffled
1661	Left hand	Motor decoding	86.4583	Unshuffled
1662	Left hand	Motor decoding	84.375	Unshuffled
1663	Left hand	Motor decoding	87.5	Unshuffled
1664	Left hand	Motor decoding	88.5417	Unshuffled
1665	Left hand	Motor decoding	91.6667	Unshuffled
1666	Left hand	Motor decoding	87.5	Unshuffled
1667	Left hand	Motor decoding	88.5417	Unshuffled
1668	Left hand	Motor decoding	90.625	Unshuffled
1669	Left hand	Motor decoding	86.4583	Unshuffled
1670	Left hand	Motor decoding	84.375	Unshuffled
1671	Left hand	Motor decoding	89.5833	Unshuffled
1672	Left hand	Motor decoding	84.375	Unshuffled
1673	Left hand	Motor decoding	89.5833	Unshuffled
1674	Left hand	Motor decoding	90.625	Unshuffled
1675	Left hand	Motor decoding	88.5417	Unshuffled
1676	Left hand	Motor decoding	91.6667	Unshuffled
1677	Left hand	Motor decoding	86.4583	Unshuffled
1678	Left hand	Motor decoding	88.5417	Unshuffled
1679	Left hand	Motor decoding	88.5417	Unshuffled
1680	Left hand	Motor decoding	86.4583	Unshuffled
1681	Left hand	Motor decoding	90.625	Unshuffled
1682	Left hand	Motor decoding	89.5833	Unshuffled
1683	Left hand	Motor decoding	90.625	Unshuffled
1684	Left hand	Motor decoding	87.5	Unshuffled
1685	Left hand	Motor decoding	86.4583	Unshuffled
1686	Left hand	Motor decoding	93.75	Unshuffled
1687	Left hand	Motor decoding	86.4583	Unshuffled
1688	Left hand	Motor decoding	88.5417	Unshuffled
1689	Left hand	Motor decoding	88.5417	Unshuffled
1690	Left hand	Motor decoding	88.5417	Unshuffled
1691	Left hand	Motor decoding	89.5833	Unshuffled
1692	Left hand	Motor decoding	87.5	Unshuffled
1693	Left hand	Motor decoding	86.4583	Unshuffled
1694	Left hand	Motor decoding	90.625	Unshuffled
1695	Left hand	Motor decoding	89.5833	Unshuffled
1696	Left hand	Motor decoding	88.5417	Unshuffled
1697	Left hand	Motor decoding	81.25	Unshuffled
1698	Left hand	Motor decoding	85.4167	Unshuffled
1699	Left hand	Motor decoding	87.5	Unshuffled
1700	Left hand	Motor decoding	89.5833	Unshuffled
1701	Left hand	Motor decoding	86.4583	Unshuffled
1702	Left hand	Motor decoding	85.4167	Unshuffled
1703	Left hand	Motor decoding	90.625	Unshuffled
1704	Left hand	Motor decoding	86.4583	Unshuffled
1705	Left hand	Motor decoding	87.5	Unshuffled
1706	Left hand	Motor decoding	88.5417	Unshuffled
1707	Left hand	Motor decoding	87.5	Unshuffled
1708	Left hand	Motor decoding	85.4167	Unshuffled
1709	Left hand	Motor decoding	87.5	Unshuffled
1710	Left hand	Motor decoding	86.4583	Unshuffled
1711	Left hand	Motor decoding	90.625	Unshuffled
1712	Left hand	Motor decoding	89.5833	Unshuffled
1713	Left hand	Motor decoding	88.5417	Unshuffled
1714	Left hand	Motor decoding	91.6667	Unshuffled
1715	Left hand	Motor decoding	90.625	Unshuffled
1716	Left hand	Motor decoding	89.5833	Unshuffled
1717	Left hand	Motor decoding	88.5417	Unshuffled
1718	Left hand	Motor decoding	88.5417	Unshuffled
1719	Left hand	Motor decoding	84.375	Unshuffled
1720	Left hand	Motor decoding	87.5	Unshuffled
1721	Left hand	Motor decoding	86.4583	Unshuffled
1722	Left hand	Motor decoding	93.75	Unshuffled
1723	Left hand	Motor decoding	92.7083	Unshuffled
1724	Left hand	Motor decoding	91.6667	Unshuffled
1725	Left hand	Motor decoding	90.625	Unshuffled
1726	Left hand	Motor decoding	88.5417	Unshuffled
1727	Left hand	Motor decoding	86.4583	Unshuffled
1728	Left hand	Motor decoding	90.625	Unshuffled
1729	Left hand	Motor decoding	90.625	Unshuffled
1730	Left hand	Motor decoding	87.5	Unshuffled
1731	Left hand	Motor decoding	84.375	Unshuffled
1732	Left hand	Motor decoding	83.3333	Unshuffled
1733	Left hand	Motor decoding	87.5	Unshuffled
1734	Left hand	Motor decoding	90.625	Unshuffled
1735	Left hand	Motor decoding	91.6667	Unshuffled
1736	Left hand	Motor decoding	88.5417	Unshuffled
1737	Left hand	Motor decoding	87.5	Unshuffled
1738	Left hand	Motor decoding	83.3333	Unshuffled
1739	Left hand	Motor decoding	84.375	Unshuffled
1740	Left hand	Motor decoding	81.25	Unshuffled
1741	Left hand	Motor decoding	83.3333	Unshuffled
1742	Left hand	Motor decoding	91.6667	Unshuffled
1743	Left hand	Motor decoding	91.6667	Unshuffled
1744	Left hand	Motor decoding	83.3333	Unshuffled
1745	Left hand	Motor decoding	86.4583	Unshuffled
1746	Left hand	Motor decoding	90.625	Unshuffled
1747	Left hand	Motor decoding	89.5833	Unshuffled
1748	Left hand	Motor decoding	85.4167	Unshuffled
1749	Left hand	Motor decoding	90.625	Unshuffled
1750	Left hand	Motor decoding	91.6667	Unshuffled
1751	Left hand	Motor decoding	92.7083	Unshuffled
1752	Left hand	Motor decoding	84.375	Unshuffled
1753	Left hand	Motor decoding	89.5833	Unshuffled
1754	Left hand	Motor decoding	82.2917	Unshuffled
1755	Left hand	Motor decoding	89.5833	Unshuffled
1756	Left hand	Motor decoding	86.4583	Unshuffled
1757	Left hand	Motor decoding	80.2083	Unshuffled
1758	Left hand	Motor decoding	84.375	Unshuffled
1759	Left hand	Motor decoding	84.375	Unshuffled
1760	Left hand	Motor decoding	87.5	Unshuffled
1761	Left hand	Motor decoding	88.5417	Unshuffled
1762	Left hand	Motor decoding	82.2917	Unshuffled
1763	Left hand	Motor decoding	87.5	Unshuffled
1764	Left hand	Motor decoding	87.5	Unshuffled
1765	Left hand	Motor decoding	86.4583	Unshuffled
1766	Left hand	Motor decoding	90.625	Unshuffled
1767	Left hand	Motor decoding	88.5417	Unshuffled
1768	Left hand	Motor decoding	89.5833	Unshuffled
1769	Left hand	Motor decoding	92.7083	Unshuffled
1770	Left hand	Motor decoding	92.7083	Unshuffled
1771	Left hand	Motor decoding	79.1667	Unshuffled
1772	Left hand	Motor decoding	90.625	Unshuffled
1773	Left hand	Motor decoding	87.5	Unshuffled
1774	Left hand	Motor decoding	85.4167	Unshuffled
1775	Left hand	Motor decoding	89.5833	Unshuffled
1776	Left hand	Motor decoding	87.5	Unshuffled
1777	Left hand	Motor decoding	90.625	Unshuffled
1778	Left hand	Motor decoding	92.7083	Unshuffled
1779	Left hand	Motor decoding	86.4583	Unshuffled
1780	Left hand	Motor decoding	86.4583	Unshuffled
1781	Left hand	Motor decoding	93.75	Unshuffled
1782	Left hand	Motor decoding	90.625	Unshuffled
1783	Left hand	Motor decoding	84.375	Unshuffled
1784	Left hand	Motor decoding	86.4583	Unshuffled
1785	Left hand	Motor decoding	89.5833	Unshuffled
1786	Left hand	Motor decoding	95.8333	Unshuffled
1787	Left hand	Motor decoding	88.5417	Unshuffled
1788	Left hand	Motor decoding	92.7083	Unshuffled
1789	Left hand	Motor decoding	87.5	Unshuffled
1790	Left hand	Motor decoding	85.4167	Unshuffled
1791	Left hand	Motor decoding	89.5833	Unshuffled
1792	Left hand	Motor decoding	85.4167	Unshuffled
1793	Left hand	Motor decoding	86.4583	Unshuffled
1794	Left hand	Motor decoding	92.7083	Unshuffled
1795	Left hand	Motor decoding	93.75	Unshuffled
1796	Left hand	Motor decoding	85.4167	Unshuffled
1797	Left hand	Motor decoding	87.5	Unshuffled
1798	Left hand	Motor decoding	88.5417	Unshuffled
1799	Left hand	Motor decoding	86.4583	Unshuffled
1800	Left hand	Motor decoding	88.5417	Unshuffled
1801	Left hand	Motor decoding	87.5	Unshuffled
1802	Left hand	Motor decoding	81.25	Unshuffled
1803	Left hand	Motor decoding	85.4167	Unshuffled
1804	Left hand	Motor decoding	92.7083	Unshuffled
1805	Left hand	Motor decoding	82.2917	Unshuffled
1806	Left hand	Motor decoding	90.625	Unshuffled
1807	Left hand	Motor decoding	90.625	Unshuffled
1808	Left hand	Motor decoding	86.4583	Unshuffled
1809	Left hand	Motor decoding	86.4583	Unshuffled
1810	Left hand	Motor decoding	88.5417	Unshuffled
1811	Left hand	Motor decoding	86.4583	Unshuffled
1812	Left hand	Motor decoding	87.5	Unshuffled
1813	Left hand	Motor decoding	92.7083	Unshuffled
1814	Left hand	Motor decoding	85.4167	Unshuffled
1815	Left hand	Motor decoding	91.6667	Unshuffled
1816	Left hand	Motor decoding	88.5417	Unshuffled
1817	Left hand	Motor decoding	87.5	Unshuffled
1818	Left hand	Motor decoding	88.5417	Unshuffled
1819	Left hand	Motor decoding	88.5417	Unshuffled
1820	Left hand	Motor decoding	83.3333	Unshuffled
1821	Left hand	Motor decoding	89.5833	Unshuffled
1822	Left hand	Motor decoding	90.625	Unshuffled
1823	Left hand	Motor decoding	86.4583	Unshuffled
1824	Left hand	Motor decoding	83.3333	Unshuffled
1825	Left hand	Motor decoding	78.125	Unshuffled
1826	Left hand	Motor decoding	90.625	Unshuffled
1827	Left hand	Motor decoding	88.5417	Unshuffled
1828	Left hand	Motor decoding	88.5417	Unshuffled
1829	Left hand	Motor decoding	86.4583	Unshuffled
1830	Left hand	Motor decoding	89.5833	Unshuffled
1831	Left hand	Motor decoding	88.5417	Unshuffled
1832	Left hand	Motor decoding	85.4167	Unshuffled
1833	Left hand	Motor decoding	89.5833	Unshuffled
1834	Left hand	Motor decoding	88.5417	Unshuffled
1835	Left hand	Motor decoding	87.5	Unshuffled
1836	Left hand	Motor decoding	92.7083	Unshuffled
1837	Left hand	Motor decoding	85.4167	Unshuffled
1838	Left hand	Motor decoding	89.5833	Unshuffled
1839	Left hand	Motor decoding	88.5417	Unshuffled
1840	Left hand	Motor decoding	89.5833	Unshuffled
1841	Left hand	Motor decoding	90.625	Unshuffled
1842	Left hand	Motor decoding	87.5	Unshuffled
1843	Left hand	Motor decoding	91.6667	Unshuffled
1844	Left hand	Motor decoding	88.5417	Unshuffled
1845	Left hand	Motor decoding	89.5833	Unshuffled
1846	Left hand	Motor decoding	87.5	Unshuffled
1847	Left hand	Motor decoding	89.5833	Unshuffled
1848	Left hand	Motor decoding	85.4167	Unshuffled
1849	Left hand	Motor decoding	88.5417	Unshuffled
1850	Left hand	Motor decoding	87.5	Unshuffled
1851	Left hand	Motor decoding	92.7083	Unshuffled
1852	Left hand	Motor decoding	93.75	Unshuffled
1853	Left hand	Motor decoding	86.4583	Unshuffled
1854	Left hand	Motor decoding	86.4583	Unshuffled
1855	Left hand	Motor decoding	84.375	Unshuffled
1856	Left hand	Motor decoding	89.5833	Unshuffled
1857	Left hand	Motor decoding	86.4583	Unshuffled
1858	Left hand	Motor decoding	89.5833	Unshuffled
1859	Left hand	Motor decoding	91.6667	Unshuffled
1860	Left hand	Motor decoding	87.5	Unshuffled
1861	Left hand	Motor decoding	88.5417	Unshuffled
1862	Left hand	Motor decoding	89.5833	Unshuffled
1863	Left hand	Motor decoding	88.5417	Unshuffled
1864	Left hand	Motor decoding	85.4167	Unshuffled
1865	Left hand	Motor decoding	91.6667	Unshuffled
1866	Left hand	Motor decoding	83.3333	Unshuffled
1867	Left hand	Motor decoding	90.625	Unshuffled
1868	Left hand	Motor decoding	90.625	Unshuffled
1869	Left hand	Motor decoding	87.5	Unshuffled
1870	Left hand	Motor decoding	92.7083	Unshuffled
1871	Left hand	Motor decoding	84.375	Unshuffled
1872	Left hand	Motor decoding	88.5417	Unshuffled
1873	Left hand	Motor decoding	90.625	Unshuffled
1874	Left hand	Motor decoding	86.4583	Unshuffled
1875	Left hand	Motor decoding	91.6667	Unshuffled
1876	Left hand	Motor decoding	89.5833	Unshuffled
1877	Left hand	Motor decoding	88.5417	Unshuffled
1878	Left hand	Motor decoding	85.4167	Unshuffled
1879	Left hand	Motor decoding	87.5	Unshuffled
1880	Left hand	Motor decoding	85.4167	Unshuffled
1881	Left hand	Motor decoding	86.4583	Unshuffled
1882	Left hand	Motor decoding	89.5833	Unshuffled
1883	Left hand	Motor decoding	81.25	Unshuffled
1884	Left hand	Motor decoding	85.4167	Unshuffled
1885	Left hand	Motor decoding	91.6667	Unshuffled
1886	Left hand	Motor decoding	84.375	Unshuffled
1887	Left hand	Motor decoding	88.5417	Unshuffled
1888	Left hand	Motor decoding	85.4167	Unshuffled
1889	Left hand	Motor decoding	85.4167	Unshuffled
1890	Left hand	Motor decoding	85.4167	Unshuffled
1891	Left hand	Motor decoding	91.6667	Unshuffled
1892	Left hand	Motor decoding	86.4583	Unshuffled
1893	Left hand	Motor decoding	85.4167	Unshuffled
1894	Left hand	Motor decoding	87.5	Unshuffled
1895	Left hand	Motor decoding	84.375	Unshuffled
1896	Left hand	Motor decoding	88.5417	Unshuffled
1897	Left hand	Motor decoding	87.5	Unshuffled
1898	Left hand	Motor decoding	82.2917	Unshuffled
1899	Left hand	Motor decoding	85.4167	Unshuffled
1900	Left hand	Motor decoding	86.4583	Unshuffled
1901	Left hand	Motor decoding	90.625	Unshuffled
1902	Left hand	Motor decoding	86.4583	Unshuffled
1903	Left hand	Motor decoding	85.4167	Unshuffled
1904	Left hand	Motor decoding	90.625	Unshuffled
1905	Left hand	Motor decoding	82.2917	Unshuffled
1906	Left hand	Motor decoding	86.4583	Unshuffled
1907	Left hand	Motor decoding	89.5833	Unshuffled
1908	Left hand	Motor decoding	88.5417	Unshuffled
1909	Left hand	Motor decoding	91.6667	Unshuffled
1910	Left hand	Motor decoding	85.4167	Unshuffled
1911	Left hand	Motor decoding	90.625	Unshuffled
1912	Left hand	Motor decoding	89.5833	Unshuffled
1913	Left hand	Motor decoding	91.6667	Unshuffled
1914	Left hand	Motor decoding	83.3333	Unshuffled
1915	Left hand	Motor decoding	85.4167	Unshuffled
1916	Left hand	Motor decoding	85.4167	Unshuffled
1917	Left hand	Motor decoding	87.5	Unshuffled
1918	Left hand	Motor decoding	86.4583	Unshuffled
1919	Left hand	Motor decoding	88.5417	Unshuffled
1920	Left hand	Motor decoding	92.7083	Unshuffled
1921	Left hand	Motor decoding	92.7083	Unshuffled
1922	Left hand	Motor decoding	90.625	Unshuffled
1923	Left hand	Motor decoding	86.4583	Unshuffled
1924	Left hand	Motor decoding	88.5417	Unshuffled
1925	Left hand	Motor decoding	83.3333	Unshuffled
1926	Left hand	Motor decoding	87.5	Unshuffled
1927	Left hand	Motor decoding	91.6667	Unshuffled
1928	Left hand	Motor decoding	90.625	Unshuffled
1929	Left hand	Motor decoding	89.5833	Unshuffled
1930	Left hand	Motor decoding	86.4583	Unshuffled
1931	Left hand	Motor decoding	88.5417	Unshuffled
1932	Left hand	Motor decoding	86.4583	Unshuffled
1933	Left hand	Motor decoding	85.4167	Unshuffled
1934	Left hand	Motor decoding	85.4167	Unshuffled
1935	Left hand	Motor decoding	85.4167	Unshuffled
1936	Left hand	Motor decoding	86.4583	Unshuffled
1937	Left hand	Motor decoding	84.375	Unshuffled
1938	Left hand	Motor decoding	86.4583	Unshuffled
1939	Left hand	Motor decoding	86.4583	Unshuffled
1940	Left hand	Motor decoding	93.75	Unshuffled
1941	Left hand	Motor decoding	88.5417	Unshuffled
1942	Left hand	Motor decoding	89.5833	Unshuffled
1943	Left hand	Motor decoding	89.5833	Unshuffled
1944	Left hand	Motor decoding	88.5417	Unshuffled
1945	Left hand	Motor decoding	93.75	Unshuffled
1946	Left hand	Motor decoding	85.4167	Unshuffled
1947	Left hand	Motor decoding	87.5	Unshuffled
1948	Left hand	Motor decoding	85.4167	Unshuffled
1949	Left hand	Motor decoding	91.6667	Unshuffled
1950	Left hand	Motor decoding	89.5833	Unshuffled
1951	Left hand	Motor decoding	88.5417	Unshuffled
1952	Left hand	Motor decoding	91.6667	Unshuffled
1953	Left hand	Motor decoding	85.4167	Unshuffled
1954	Left hand	Motor decoding	87.5	Unshuffled
1955	Left hand	Motor decoding	92.7083	Unshuffled
1956	Left hand	Motor decoding	88.5417	Unshuffled
1957	Left hand	Motor decoding	87.5	Unshuffled
1958	Left hand	Motor decoding	91.6667	Unshuffled
1959	Left hand	Motor decoding	92.7083	Unshuffled
1960	Left hand	Motor decoding	85.4167	Unshuffled
1961	Left hand	Motor decoding	91.6667	Unshuffled
1962	Left hand	Motor decoding	89.5833	Unshuffled
1963	Left hand	Motor decoding	89.5833	Unshuffled
1964	Left hand	Motor decoding	88.5417	Unshuffled
1965	Left hand	Motor decoding	89.5833	Unshuffled
1966	Left hand	Motor decoding	90.625	Unshuffled
1967	Left hand	Motor decoding	85.4167	Unshuffled
1968	Left hand	Motor decoding	88.5417	Unshuffled
1969	Left hand	Motor decoding	85.4167	Unshuffled
1970	Left hand	Motor decoding	91.6667	Unshuffled
1971	Left hand	Motor decoding	86.4583	Unshuffled
1972	Left hand	Motor decoding	85.4167	Unshuffled
1973	Left hand	Motor decoding	83.3333	Unshuffled
1974	Left hand	Motor decoding	85.4167	Unshuffled
1975	Left hand	Motor decoding	91.6667	Unshuffled
1976	Left hand	Motor decoding	84.375	Unshuffled
1977	Left hand	Motor decoding	87.5	Unshuffled
1978	Left hand	Motor decoding	89.5833	Unshuffled
1979	Left hand	Motor decoding	82.2917	Unshuffled
1980	Left hand	Motor decoding	90.625	Unshuffled
1981	Left hand	Motor decoding	91.6667	Unshuffled
1982	Left hand	Motor decoding	89.5833	Unshuffled
1983	Left hand	Motor decoding	88.5417	Unshuffled
1984	Left hand	Motor decoding	87.5	Unshuffled
1985	Left hand	Motor decoding	76.0417	Unshuffled
1986	Left hand	Motor decoding	90.625	Unshuffled
1987	Left hand	Motor decoding	86.4583	Unshuffled
1988	Left hand	Motor decoding	88.5417	Unshuffled
1989	Left hand	Motor decoding	90.625	Unshuffled
1990	Left hand	Motor decoding	92.7083	Unshuffled
1991	Left hand	Motor decoding	88.5417	Unshuffled
1992	Left hand	Motor decoding	89.5833	Unshuffled
1993	Left hand	Motor decoding	86.4583	Unshuffled
1994	Left hand	Motor decoding	88.5417	Unshuffled
1995	Left hand	Motor decoding	89.5833	Unshuffled
1996	Left hand	Motor decoding	95.8333	Unshuffled
1997	Left hand	Motor decoding	84.375	Unshuffled
1998	Left hand	Motor decoding	87.5	Unshuffled
[truncated: 26,031 more rows]

## Sheet: SFig7FandG
	Condition	Decoding accuracy	Decoder
0	colorStim	27.8646	logistic
1	colorStim	24.4792	logistic
2	colorStim	25	logistic
3	colorStim	30.4688	logistic
4	colorStim	27.3438	logistic
5	colorStim	23.9583	logistic
6	colorStim	23.1771	logistic
7	colorStim	29.4271	logistic
8	colorStim	26.0417	logistic
9	colorStim	26.0417	logistic
10	colorStim	21.875	logistic
11	colorStim	28.9062	logistic
12	colorStim	23.6979	logistic
13	colorStim	27.0833	logistic
14	colorStim	27.8646	logistic
15	colorStim	26.8229	logistic
16	colorStim	26.5625	logistic
17	colorStim	29.4271	logistic
18	colorStim	28.6458	logistic
19	colorStim	27.0833	logistic
20	colorStim	25	logistic
21	colorStim	24.4792	logistic
22	colorStim	23.4375	logistic
23	colorStim	26.3021	logistic
24	colorStim	20.5729	logistic
25	colorStim	23.4375	logistic
26	colorStim	21.875	logistic
27	colorStim	24.2188	logistic
28	colorStim	25.5208	logistic
29	colorStim	28.3854	logistic
30	colorStim	25.2604	logistic
31	colorStim	24.2188	logistic
32	colorStim	26.3021	logistic
33	colorStim	22.1354	logistic
34	colorStim	22.9167	logistic
35	colorStim	28.125	logistic
36	colorStim	25.5208	logistic
37	colorStim	28.3854	logistic
38	colorStim	27.6042	logistic
39	colorStim	26.0417	logistic
40	colorStim	29.4271	logistic
41	colorStim	25	logistic
42	colorStim	26.0417	logistic
43	colorStim	24.4792	logistic
44	colorStim	24.7396	logistic
45	colorStim	23.9583	logistic
46	colorStim	25.2604	logistic
47	colorStim	25	logistic
48	colorStim	28.6458	logistic
49	colorStim	31.25	logistic
50	colorStim	26.0417	logistic
51	colorStim	28.125	logistic
52	colorStim	30.2083	logistic
53	colorStim	27.3438	logistic
54	colorStim	27.6042	logistic
55	colorStim	22.6562	logistic
56	colorStim	27.3438	logistic
57	colorStim	25.2604	logistic
58	colorStim	23.9583	logistic
59	colorStim	23.9583	logistic
60	oriStim	42.7083	logistic
61	oriStim	25	logistic
62	oriStim	28.9062	logistic
63	oriStim	47.1354	logistic
64	oriStim	36.7188	logistic
65	oriStim	35.9375	logistic
66	oriStim	28.9062	logistic
67	oriStim	27.0833	logistic
68	oriStim	31.7708	logistic
69	oriStim	27.0833	logistic
70	oriStim	22.3958	logistic
71	oriStim	23.6979	logistic
72	oriStim	25.7812	logistic
73	oriStim	25	logistic
74	oriStim	33.8542	logistic
75	oriStim	27.0833	logistic
76	oriStim	26.3021	logistic
77	oriStim	23.9583	logistic
78	oriStim	24.2188	logistic
79	oriStim	25.7812	logistic
80	oriStim	24.4792	logistic
81	oriStim	26.8229	logistic
82	oriStim	25.7812	logistic
83	oriStim	25.5208	logistic
84	oriStim	29.4271	logistic
85	oriStim	24.4792	logistic
86	oriStim	25.7812	logistic
87	oriStim	23.6979	logistic
88	oriStim	21.875	logistic
89	oriStim	25	logistic
90	oriStim	45.3125	logistic
91	oriStim	24.2188	logistic
92	oriStim	25.5208	logistic
93	oriStim	43.2292	logistic
94	oriStim	46.6146	logistic
95	oriStim	36.4583	logistic
96	oriStim	32.8125	logistic
97	oriStim	22.1354	logistic
98	oriStim	26.8229	logistic
99	oriStim	26.8229	logistic
100	oriStim	22.1354	logistic
101	oriStim	23.6979	logistic
102	oriStim	21.875	logistic
103	oriStim	33.0729	logistic
104	oriStim	29.6875	logistic
105	oriStim	25.2604	logistic
106	oriStim	21.6146	logistic
107	oriStim	24.2188	logistic
108	oriStim	22.9167	logistic
109	oriStim	25.2604	logistic
110	oriStim	21.875	logistic
111	oriStim	21.875	logistic
112	oriStim	24.4792	logistic
113	oriStim	30.4688	logistic
114	oriStim	27.6042	logistic
115	oriStim	27.3438	logistic
116	oriStim	29.6875	logistic
117	oriStim	26.8229	logistic
118	oriStim	30.2083	logistic
119	oriStim	20.3125	logistic
120	pitchStim	43.2292	logistic
121	pitchStim	31.25	logistic
122	pitchStim	35.6771	logistic
123	pitchStim	33.8542	logistic
124	pitchStim	44.7917	logistic
125	pitchStim	47.1354	logistic
126	pitchStim	46.6146	logistic
127	pitchStim	37.2396	logistic
128	pitchStim	41.6667	logistic
129	pitchStim	32.2917	logistic
130	pitchStim	36.7188	logistic
131	pitchStim	52.6042	logistic
132	pitchStim	42.7083	logistic
133	pitchStim	50.5208	logistic
134	pitchStim	42.7083	logistic
135	constantStim	36.1979	logistic
136	constantStim	29.6875	logistic
137	constantStim	30.7292	logistic
138	constantStim	23.4375	logistic
139	constantStim	31.7708	logistic
140	constantStim	30.2083	logistic
141	constantStim	30.9896	logistic
142	constantStim	30.9896	logistic
143	constantStim	31.25	logistic
144	constantStim	31.25	logistic
145	constantStim	25.7812	logistic
146	constantStim	30.2083	logistic
147	constantStim	31.7708	logistic
148	constantStim	35.9375	logistic
149	constantStim	30.7292	logistic
150	rules	9.72222	logistic
151	rules	9.02778	logistic
152	rules	10.5903	logistic
153	rules	10.1562	logistic
154	rules	11.1979	logistic
155	rules	10.8507	logistic
156	rules	8.85417	logistic
157	rules	15.4514	logistic
158	rules	15.8854	logistic
159	rules	12.5868	logistic
160	rules	12.3264	logistic
161	rules	10.6771	logistic
162	rules	8.68056	logistic
163	rules	11.1111	logistic
164	rules	9.375	logistic
165	rules	10.1562	logistic
166	rules	8.24653	logistic
167	rules	8.68056	logistic
168	rules	10.3299	logistic
169	rules	9.20139	logistic
170	rules	8.33333	logistic
171	rules	8.15972	logistic
172	rules	8.94097	logistic
173	rules	10.7639	logistic
174	rules	9.72222	logistic
175	rules	10.6771	logistic
176	rules	9.72222	logistic
177	rules	8.07292	logistic
178	rules	9.63542	logistic
179	rules	11.2847	logistic
180	rules	8.76736	logistic
181	rules	9.54861	logistic
182	rules	11.1979	logistic
183	rules	9.98264	logistic
184	rules	10.2431	logistic
185	rules	8.76736	logistic
186	rules	9.63542	logistic
187	rules	9.11458	logistic
188	rules	10.2431	logistic
189	rules	11.1979	logistic
190	rules	12.2396	logistic
191	rules	9.89583	logistic
192	rules	15.5382	logistic
193	rules	10.6771	logistic
194	rules	8.85417	logistic
195	rules	9.72222	logistic
196	rules	12.4132	logistic
197	rules	9.63542	logistic
198	rules	10.4167	logistic
199	rules	10.3299	logistic
200	rules	13.0208	logistic
201	rules	11.3715	logistic
202	rules	15.5382	logistic
203	rules	16.3194	logistic
204	rules	9.11458	logistic
205	rules	11.2847	logistic
206	rules	10.5035	logistic
207	rules	11.1111	logistic
208	rules	10.0694	logistic
209	rules	11.3715	logistic
210	rules	9.46181	logistic
211	rules	10.6771	logistic
212	rules	10.5035	logistic
213	rules	8.94097	logistic
214	rules	8.59375	logistic
215	rules	8.94097	logistic
216	rules	10.3299	logistic
217	rules	8.15972	logistic
218	rules	9.20139	logistic
219	rules	8.59375	logistic
220	rules	9.63542	logistic
221	rules	9.20139	logistic
222	rules	9.89583	logistic
223	rules	10.7639	logistic
224	rules	10.9375	logistic
225	rules	9.89583	logistic
226	rules	9.72222	logistic
227	rules	11.2847	logistic
228	rules	10.5035	logistic
229	rules	10.0694	logistic
230	rules	11.1979	logistic
231	rules	9.375	logistic
232	rules	9.98264	logistic
233	rules	8.50694	logistic
234	rules	7.37847	logistic
235	rules	8.33333	logistic
236	rules	7.11806	logistic
237	rules	8.85417	logistic
238	rules	7.89931	logistic
239	rules	9.375	logistic
240	rules	8.68056	logistic
241	rules	9.02778	logistic
242	rules	10.1562	logistic
243	rules	8.24653	logistic
244	rules	10.8507	logistic
245	rules	11.8924	logistic
246	rules	9.54861	logistic
247	rules	10.5903	logistic
248	rules	10.0694	logistic
249	rules	9.375	logistic
250	rules	15.2778	logistic
251	rules	12.6736	logistic
252	rules	10.4167	logistic
253	rules	9.72222	logistic
254	rules	13.3681	logistic
255	rules	9.28819	logistic
256	rules	8.76736	logistic
257	rules	11.6319	logistic
258	rules	10.0694	logistic
259	rules	7.37847	logistic
260	rules	12.066	logistic
261	rules	9.02778	logistic
262	rules	12.1528	logistic
263	rules	10.0694	logistic
264	rules	11.5451	logistic
265	rules	12.066	logistic
266	rules	12.5	logistic
267	rules	8.59375	logistic
268	rules	7.72569	logistic
269	rules	6.59722	logistic
270	rules	9.54861	logistic
271	rules	9.11458	logistic
272	rules	8.59375	logistic
273	rules	10.5903	logistic
274	rules	10.0694	logistic
275	rules	7.8125	logistic
276	rules	9.02778	logistic
277	rules	9.11458	logistic
278	rules	10.5903	logistic
279	rules	10.2431	logistic
280	rules	9.80903	logistic
281	rules	7.8125	logistic
282	rules	9.46181	logistic
283	rules	7.37847	logistic
284	rules	8.85417	logistic
285	rules	7.20486	logistic
286	rules	9.11458	logistic
287	rules	10.5035	logistic
288	rules	10.5035	logistic
289	rules	9.54861	logistic
290	rules	7.29167	logistic
291	rules	9.63542	logistic
292	rules	9.11458	logistic
293	rules	10.9375	logistic
294	rules	11.5451	logistic
295	rules	9.80903	logistic
296	rules	11.1111	logistic
297	rules	8.24653	logistic
298	rules	9.54861	logistic
299	rules	7.8125	logistic
300	rules	7.72569	logistic
301	rules	8.68056	logistic
302	rules	9.11458	logistic
303	rules	8.24653	logistic
304	rules	9.54861	logistic
305	rules	9.11458	logistic
306	rules	7.72569	logistic
307	rules	7.89931	logistic
308	rules	10.0694	logistic
309	rules	9.28819	logistic
310	rules	8.76736	logistic
311	rules	8.76736	logistic
312	rules	8.94097	logistic
313	rules	9.02778	logistic
314	rules	8.50694	logistic
315	rules	8.59375	logistic
316	rules	8.68056	logistic
317	rules	10.7639	logistic
318	rules	11.3715	logistic
319	rules	9.54861	logistic
320	rules	9.63542	logistic
321	rules	9.20139	logistic
322	rules	7.72569	logistic
323	rules	9.80903	logistic
324	rules	10.7639	logistic
325	rules	10.9375	logistic
326	rules	9.375	logistic
327	rules	10.2431	logistic
328	rules	9.375	logistic
329	rules	8.50694	logistic
330	rules	10.4167	logistic
331	rules	9.28819	logistic
332	rules	9.02778	logistic
333	rules	9.80903	logistic
334	rules	9.89583	logistic
335	rules	11.0243	logistic
336	rules	7.03125	logistic
337	rules	14.6701	logistic
338	rules	15.625	logistic
339	rules	11.1111	logistic
340	rules	9.98264	logistic
341	rules	8.33333	logistic
342	rules	9.63542	logistic
343	rules	10.3299	logistic
344	rules	10.4167	logistic
345	rules	10.2431	logistic
346	rules	11.2847	logistic
347	rules	11.1111	logistic
348	rules	9.11458	logistic
349	rules	9.63542	logistic
350	rules	9.80903	logistic
351	rules	7.29167	logistic
352	rules	8.42014	logistic
353	rules	7.55208	logistic
354	rules	10.4167	logistic
355	rules	9.63542	logistic
356	rules	8.59375	logistic
357	rules	8.15972	logistic
358	rules	8.50694	logistic
359	rules	10.4167	logistic
360	rules	8.76736	logistic
361	rules	9.28819	logistic
362	rules	10.3299	logistic
363	rules	8.24653	logistic
364	rules	10.5035	logistic
365	rules	8.85417	logistic
366	rules	8.15972	logistic
367	rules	9.11458	logistic
368	rules	8.94097	logistic
369	rules	10.5035	logistic
370	rules	9.98264	logistic
371	rules	12.4132	logistic
372	rules	13.8889	logistic
373	rules	7.8125	logistic
374	rules	9.54861	logistic
375	rules	9.20139	logistic
376	rules	12.8472	logistic
377	rules	11.0243	logistic
378	rules	9.54861	logistic
379	rules	10.7639	logistic
380	rules	14.8438	logistic
381	rules	11.9792	logistic
382	rules	17.0139	logistic
383	rules	16.3194	logistic
384	rules	8.68056	logistic
385	rules	9.28819	logistic
386	rules	9.54861	logistic
387	rules	9.54861	logistic
388	rules	10.0694	logistic
389	rules	10.4167	logistic
390	rules	8.85417	logistic
391	rules	9.11458	logistic
392	rules	10.2431	logistic
393	rules	10.4167	logistic
394	rules	8.07292	logistic
395	rules	9.46181	logistic
396	rules	8.50694	logistic
397	rules	8.15972	logistic
398	rules	10.1562	logistic
399	rules	9.54861	logistic
400	rules	8.59375	logistic
401	rules	9.28819	logistic
402	rules	10.1562	logistic
403	rules	8.50694	logistic
404	rules	8.85417	logistic
405	rules	10.1562	logistic
406	rules	9.11458	logistic
407	rules	7.63889	logistic
408	rules	8.59375	logistic
409	rules	8.68056	logistic
410	rules	10.3299	logistic
411	rules	8.68056	logistic
412	rules	9.72222	logistic
413	rules	8.76736	logistic
414	rules	9.63542	logistic
415	rules	10.8507	logistic
416	rules	9.89583	logistic
417	rules	7.20486	logistic
418	rules	10.0694	logistic
419	rules	8.68056	logistic
420	rules	8.15972	logistic
421	rules	8.24653	logistic
422	rules	8.33333	logistic
423	rules	10.4167	logistic
424	rules	10.6771	logistic
425	rules	11.1111	logistic
426	rules	8.15972	logistic
427	rules	9.54861	logistic
428	rules	9.98264	logistic
429	rules	11.3715	logistic
430	rules	12.2396	logistic
431	rules	10.9375	logistic
432	rules	8.94097	logistic
433	rules	9.72222	logistic
434	rules	10.5035	logistic
435	rules	8.76736	logistic
436	rules	7.89931	logistic
437	rules	8.85417	logistic
438	rules	11.2847	logistic
439	rules	10.1562	logistic
440	rules	10.7639	logistic
441	rules	11.1111	logistic
442	rules	11.8056	logistic
443	rules	10.3299	logistic
444	rules	11.1979	logistic
445	rules	10.5035	logistic
446	rules	10.9375	logistic
447	rules	8.94097	logistic
448	rules	9.28819	logistic
449	rules	8.76736	logistic
450	rules	9.20139	logistic
451	rules	8.24653	logistic
452	rules	9.98264	logistic
453	rules	8.07292	logistic
454	rules	9.28819	logistic
455	rules	9.02778	logistic
456	rules	9.72222	logistic
457	rules	8.42014	logistic
458	rules	10.8507	logistic
459	rules	8.50694	logistic
460	rules	6.85764	logistic
461	rules	10.4167	logistic
462	rules	8.33333	logistic
463	rules	9.11458	logistic
464	rules	6.85764	logistic
465	rules	10.0694	logistic
466	rules	10.7639	logistic
467	rules	10.5903	logistic
468	rules	8.42014	logistic
469	rules	6.42361	logistic
470	rules	10.4167	logistic
471	rules	7.37847	logistic
472	rules	9.375	logistic
473	rules	8.50694	logistic
474	rules	8.50694	logistic
475	rules	10.3299	logistic
476	rules	9.02778	logistic
477	rules	7.55208	logistic
478	rules	8.50694	logistic
479	rules	9.11458	logistic
480	rules	10.0694	logistic
481	rules	7.29167	logistic
482	rules	7.89931	logistic
483	rules	7.72569	logistic
484	rules	9.02778	logistic
485	rules	8.42014	logistic
486	rules	9.80903	logistic
487	rules	9.63542	logistic
488	rules	9.54861	logistic
489	rules	6.68403	logistic
490	rules	6.68403	logistic
491	rules	8.59375	logistic
492	rules	8.15972	logistic
493	rules	9.02778	logistic
494	rules	8.59375	logistic
495	rules	9.02778	logistic
496	rules	9.20139	logistic
497	rules	9.375	logistic
498	rules	10.5903	logistic
499	rules	8.07292	logistic
500	rules	8.33333	logistic
501	rules	8.94097	logistic
502	rules	8.33333	logistic
503	rules	8.94097	logistic
504	rules	7.89931	logistic
505	rules	8.68056	logistic
506	rules	8.94097	logistic
507	rules	8.85417	logistic
508	rules	8.15972	logistic
509	rules	9.02778	logistic
510	colorStim	24.7396	distance
511	colorStim	24.7396	distance
512	colorStim	29.1667	distance
513	colorStim	25.7812	distance
514	colorStim	28.6458	distance
515	colorStim	26.0417	distance
516	colorStim	22.6562	distance
517	colorStim	26.3021	distance
518	colorStim	31.25	distance
519	colorStim	28.125	distance
520	colorStim	22.6562	distance
521	colorStim	29.1667	distance
522	colorStim	30.4688	distance
523	colorStim	21.875	distance
524	colorStim	24.4792	distance
525	colorStim	29.1667	distance
526	colorStim	25.7812	distance
527	colorStim	20.5729	distance
528	colorStim	29.6875	distance
529	colorStim	22.3958	distance
530	colorStim	24.4792	distance
531	colorStim	21.3542	distance
532	colorStim	28.9062	distance
533	colorStim	22.3958	distance
534	colorStim	20.5729	distance
535	colorStim	21.6146	distance
536	colorStim	25	distance
537	colorStim	26.0417	distance
538	colorStim	20.5729	distance
539	colorStim	32.2917	distance
540	colorStim	23.1771	distance
541	colorStim	20.8333	distance
542	colorStim	23.6979	distance
543	colorStim	23.4375	distance
544	colorStim	31.7708	distance
545	colorStim	34.8958	distance
546	colorStim	26.3021	distance
547	colorStim	28.125	distance
548	colorStim	27.0833	distance
549	colorStim	21.0938	distance
550	colorStim	32.2917	distance
551	colorStim	26.3021	distance
552	colorStim	25.2604	distance
553	colorStim	21.875	distance
554	colorStim	25.5208	distance
555	colorStim	28.6458	distance
556	colorStim	27.6042	distance
557	colorStim	23.4375	distance
558	colorStim	29.9479	distance
559	colorStim	25.5208	distance
560	colorStim	33.0729	distance
561	colorStim	23.4375	distance
562	colorStim	28.3854	distance
563	colorStim	23.9583	distance
564	colorStim	30.4688	distance
565	colorStim	18.2292	distance
566	colorStim	20.8333	distance
567	colorStim	24.4792	distance
568	colorStim	24.4792	distance
569	colorStim	25.2604	distance
570	oriStim	51.0417	distance
571	oriStim	26.8229	distance
572	oriStim	25.2604	distance
573	oriStim	53.125	distance
574	oriStim	47.1354	distance
575	oriStim	36.1979	distance
576	oriStim	25.2604	distance
577	oriStim	28.125	distance
578	oriStim	28.3854	distance
579	oriStim	26.3021	distance
580	oriStim	24.2188	distance
581	oriStim	23.6979	distance
582	oriStim	22.1354	distance
583	oriStim	30.2083	distance
584	oriStim	35.4167	distance
585	oriStim	30.7292	distance
586	oriStim	23.1771	distance
587	oriStim	25	distance
588	oriStim	25	distance
589	oriStim	26.5625	distance
590	oriStim	25	distance
591	oriStim	25.5208	distance
592	oriStim	26.3021	distance
593	oriStim	26.0417	distance
594	oriStim	27.0833	distance
595	oriStim	24.2188	distance
596	oriStim	27.3438	distance
597	oriStim	28.9062	distance
598	oriStim	22.3958	distance
599	oriStim	23.6979	distance
600	oriStim	57.8125	distance
601	oriStim	27.0833	distance
602	oriStim	21.3542	distance
603	oriStim	52.8646	distance
604	oriStim	51.0417	distance
605	oriStim	45.3125	distance
606	oriStim	28.3854	distance
607	oriStim	26.3021	distance
608	oriStim	23.4375	distance
609	oriStim	32.8125	distance
610	oriStim	26.0417	distance
611	oriStim	21.875	distance
612	oriStim	31.25	distance
613	oriStim	29.1667	distance
614	oriStim	27.8646	distance
615	oriStim	28.6458	distance
616	oriStim	23.9583	distance
617	oriStim	25.7812	distance
618	oriStim	24.4792	distance
619	oriStim	28.3854	distance
620	oriStim	18.2292	distance
621	oriStim	25.7812	distance
622	oriStim	27.8646	distance
623	oriStim	23.1771	distance
624	oriStim	27.6042	distance
625	oriStim	25.5208	distance
626	oriStim	26.0417	distance
627	oriStim	21.875	distance
628	oriStim	25	distance
629	oriStim	28.6458	distance
630	pitchStim	50.7812	distance
631	pitchStim	36.4583	distance
632	pitchStim	29.1667	distance
633	pitchStim	29.4271	distance
634	pitchStim	47.6562	distance
635	pitchStim	53.125	distance
636	pitchStim	46.0938	distance
637	pitchStim	44.0104	distance
638	pitchStim	46.875	distance
639	pitchStim	32.0312	distance
640	pitchStim	41.1458	distance
641	pitchStim	47.6562	distance
642	pitchStim	44.2708	distance
643	pitchStim	47.1354	distance
644	pitchStim	41.6667	distance
645	constantStim	33.0729	distance
646	constantStim	41.1458	distance
647	constantStim	31.7708	distance
648	constantStim	27.6042	distance
649	constantStim	35.1562	distance
650	constantStim	34.8958	distance
651	constantStim	32.8125	distance
652	constantStim	35.9375	distance
653	constantStim	29.1667	distance
654	constantStim	28.3854	distance
655	constantStim	28.125	distance
656	constantStim	32.0312	distance
657	constantStim	33.0729	distance
658	constantStim	33.5938	distance
659	constantStim	32.8125	distance
660	rules	14.8438	distance
661	rules	8.94097	distance
662	rules	8.42014	distance
663	rules	13.6285	distance
664	rules	12.5	distance
665	rules	14.2361	distance
666	rules	9.72222	distance
667	rules	26.6493	distance
668	rules	23.2639	distance
669	rules	13.8021	distance
670	rules	12.066	distance
671	rules	12.6736	distance
672	rules	8.76736	distance
673	rules	10.7639	distance
674	rules	12.4132	distance
675	rules	11.8056	distance
676	rules	11.5451	distance
677	rules	8.59375	distance
678	rules	10.5903	distance
679	rules	9.63542	distance
680	rules	8.76736	distance
681	rules	9.28819	distance
682	rules	9.28819	distance
683	rules	9.02778	distance
684	rules	11.2847	distance
685	rules	12.934	distance
686	rules	10.8507	distance
687	rules	8.24653	distance
688	rules	9.28819	distance
689	rules	13.0208	distance
690	rules	9.63542	distance
691	rules	11.1979	distance
692	rules	11.6319	distance
693	rules	10.4167	distance
694	rules	9.02778	distance
695	rules	8.50694	distance
696	rules	8.94097	distance
697	rules	9.46181	distance
698	rules	8.85417	distance
699	rules	14.1493	distance
700	rules	12.934	distance
701	rules	11.1111	distance
702	rules	18.9236	distance
703	rules	16.1458	distance
704	rules	12.5	distance
705	rules	9.98264	distance
706	rules	14.0625	distance
707	rules	14.5833	distance
708	rules	11.2847	distance
709	rules	10.0694	distance
710	rules	19.7917	distance
711	rules	18.1424	distance
712	rules	20.9201	distance
713	rules	16.4931	distance
714	rules	10.5903	distance
715	rules	12.8472	distance
716	rules	11.1111	distance
717	rules	8.50694	distance
718	rules	11.1979	distance
719	rules	12.5868	distance
720	rules	10.7639	distance
721	rules	12.5	distance
722	rules	11.0243	distance
723	rules	8.07292	distance
724	rules	9.89583	distance
725	rules	7.72569	distance
726	rules	10.5903	distance
727	rules	9.54861	distance
728	rules	11.9792	distance
729	rules	8.50694	distance
730	rules	9.54861	distance
731	rules	10.6771	distance
732	rules	11.8924	distance
733	rules	12.6736	distance
734	rules	10.8507	distance
735	rules	11.1979	distance
736	rules	11.9792	distance
737	rules	13.0208	distance
738	rules	8.76736	distance
739	rules	12.5868	distance
740	rules	11.3715	distance
741	rules	12.5868	distance
742	rules	10.7639	distance
743	rules	10.9375	distance
744	rules	9.375	distance
745	rules	12.1528	distance
746	rules	10.4167	distance
747	rules	10.0694	distance
748	rules	8.24653	distance
749	rules	8.24653	distance
750	rules	9.72222	distance
751	rules	9.72222	distance
752	rules	7.46528	distance
753	rules	8.76736	distance
754	rules	11.8924	distance
755	rules	17.8819	distance
756	rules	11.7188	distance
757	rules	10.0694	distance
758	rules	13.0208	distance
759	rules	10.1562	distance
760	rules	13.1076	distance
761	rules	11.6319	distance
762	rules	10.0694	distance
763	rules	9.98264	distance
764	rules	14.4965	distance
765	rules	11.8056	distance
766	rules	10.4167	distance
767	rules	12.3264	distance
768	rules	12.934	distance
769	rules	9.46181	distance
770	rules	11.4583	distance
771	rules	10.9375	distance
772	rules	11.0243	distance
773	rules	10.9375	distance
774	rules	9.72222	distance
775	rules	16.9271	distance
776	rules	16.4931	distance
777	rules	10.9375	distance
778	rules	8.59375	distance
779	rules	8.68056	distance
780	rules	9.63542	distance
781	rules	8.07292	distance
782	rules	9.46181	distance
783	rules	9.80903	distance
784	rules	14.6701	distance
785	rules	7.72569	distance
786	rules	9.54861	distance
787	rules	10.7639	distance
788	rules	12.2396	distance
789	rules	13.0208	distance
790	rules	7.29167	distance
791	rules	8.24653	distance
792	rules	11.1979	distance
793	rules	7.63889	distance
794	rules	7.63889	distance
795	rules	11.8056	distance
796	rules	16.059	distance
797	rules	15.2778	distance
798	rules	11.4583	distance
799	rules	9.375	distance
800	rules	9.63542	distance
801	rules	11.1979	distance
802	rules	12.934	distance
803	rules	10.5903	distance
804	rules	14.4097	distance
805	rules	15.2778	distance
806	rules	13.7153	distance
807	rules	14.9306	distance
808	rules	11.0243	distance
809	rules	10.5035	distance
810	rules	14.7569	distance
811	rules	10.2431	distance
812	rules	10.0694	distance
813	rules	8.94097	distance
814	rules	9.54861	distance
815	rules	8.07292	distance
816	rules	9.54861	distance
817	rules	10.4167	distance
818	rules	9.46181	distance
819	rules	9.80903	distance
820	rules	9.375	distance
821	rules	8.85417	distance
822	rules	11.8056	distance
823	rules	9.02778	distance
824	rules	8.15972	distance
825	rules	7.72569	distance
826	rules	11.5451	distance
827	rules	10.8507	distance
828	rules	11.2847	distance
829	rules	9.54861	distance
830	rules	10.7639	distance
831	rules	8.76736	distance
832	rules	8.68056	distance
833	rules	9.98264	distance
834	rules	10.6771	distance
835	rules	7.89931	distance
836	rules	8.85417	distance
837	rules	10.4167	distance
838	rules	9.80903	distance
839	rules	8.85417	distance
840	rules	13.8889	distance
841	rules	9.54861	distance
842	rules	10.1562	distance
843	rules	13.6285	distance
844	rules	14.4097	distance
845	rules	14.7569	distance
846	rules	9.80903	distance
847	rules	20.9201	distance
848	rules	21.0938	distance
849	rules	15.625	distance
850	rules	10.4167	distance
851	rules	11.4583	distance
852	rules	7.55208	distance
853	rules	10.9375	distance
854	rules	11.0243	distance
855	rules	10.5035	distance
856	rules	11.7188	distance
857	rules	9.02778	distance
858	rules	11.8056	distance
859	rules	12.2396	distance
860	rules	8.15972	distance
861	rules	9.02778	distance
862	rules	9.54861	distance
863	rules	7.37847	distance
864	rules	10.7639	distance
865	rules	9.46181	distance
866	rules	11.3715	distance
867	rules	10.4167	distance
868	rules	10.1562	distance
869	rules	10.2431	distance
870	rules	11.1979	distance
871	rules	9.02778	distance
872	rules	9.46181	distance
873	rules	10.9375	distance
874	rules	11.2847	distance
875	rules	8.94097	distance
876	rules	8.94097	distance
877	rules	10.3299	distance
878	rules	11.7188	distance
879	rules	14.4097	distance
880	rules	10.1562	distance
881	rules	12.2396	distance
882	rules	19.6181	distance
883	rules	11.8924	distance
884	rules	10.9375	distance
885	rules	9.89583	distance
886	rules	12.6736	distance
887	rules	13.2812	distance
888	rules	12.3264	distance
889	rules	11.4583	distance
890	rules	20.1389	distance
891	rules	16.4062	distance
892	rules	18.9236	distance
893	rules	13.3681	distance
894	rules	11.4583	distance
895	rules	10.5903	distance
896	rules	10.5035	distance
897	rules	7.46528	distance
898	rules	12.4132	distance
899	rules	14.4965	distance
900	rules	7.20486	distance
901	rules	12.066	distance
902	rules	14.7569	distance
903	rules	7.98611	distance
904	rules	7.63889	distance
905	rules	7.11806	distance
906	rules	9.28819	distance
907	rules	11.7188	distance
908	rules	11.6319	distance
909	rules	12.2396	distance
910	rules	8.50694	distance
911	rules	8.85417	distance
912	rules	10.4167	distance
913	rules	9.11458	distance
914	rules	10.0694	distance
915	rules	11.3715	distance
916	rules	8.68056	distance
917	rules	12.1528	distance
918	rules	9.46181	distance
919	rules	8.15972	distance
920	rules	11.1979	distance
921	rules	10.0694	distance
922	rules	11.3715	distance
923	rules	10.7639	distance
924	rules	9.46181	distance
925	rules	12.7604	distance
926	rules	8.59375	distance
927	rules	9.54861	distance
928	rules	8.50694	distance
929	rules	7.03125	distance
930	rules	10.1562	distance
931	rules	8.42014	distance
932	rules	9.72222	distance
933	rules	8.94097	distance
934	rules	9.375	distance
935	rules	16.1458	distance
936	rules	8.50694	distance
937	rules	9.28819	distance
938	rules	12.066	distance
939	rules	13.5417	distance
940	rules	10.8507	distance
941	rules	9.72222	distance
942	rules	10.2431	distance
943	rules	9.375	distance
944	rules	13.0208	distance
945	rules	11.8056	distance
946	rules	8.33333	distance
947	rules	10.0694	distance
948	rules	13.1944	distance
949	rules	11.0243	distance
950	rules	11.5451	distance
951	rules	11.3715	distance
952	rules	12.3264	distance
953	rules	13.1944	distance
954	rules	11.3715	distance
955	rules	15.5382	distance
956	rules	15.9722	distance
957	rules	8.85417	distance
958	rules	9.11458	distance
959	rules	9.63542	distance
960	rules	10.2431	distance
961	rules	8.85417	distance
962	rules	7.55208	distance
963	rules	7.98611	distance
964	rules	10.1562	distance
965	rules	9.54861	distance
966	rules	8.76736	distance
967	rules	10.1562	distance
968	rules	10.9375	distance
969	rules	10.5035	distance
970	rules	8.24653	distance
971	rules	10.9375	distance
972	rules	10.0694	distance
973	rules	9.72222	distance
974	rules	8.76736	distance
975	rules	8.42014	distance
976	rules	12.6736	distance
977	rules	9.20139	distance
978	rules	9.54861	distance
979	rules	9.46181	distance
980	rules	8.50694	distance
981	rules	10.3299	distance
982	rules	12.6736	distance
983	rules	11.4583	distance
984	rules	11.1979	distance
985	rules	12.3264	distance
986	rules	14.2361	distance
987	rules	13.3681	distance
988	rules	11.6319	distance
989	rules	10.3299	distance
990	rules	10.4167	distance
991	rules	9.72222	distance
992	rules	9.98264	distance
993	rules	9.02778	distance
994	rules	8.33333	distance
995	rules	8.94097	distance
996	rules	8.33333	distance
997	rules	8.50694	distance
998	rules	10.7639	distance
999	rules	9.375	distance
1000	rules	8.76736	distance
1001	rules	6.85764	distance
1002	rules	9.89583	distance
1003	rules	7.8125	distance
1004	rules	8.15972	distance
1005	rules	10.9375	distance
1006	rules	11.1111	distance
1007	rules	8.94097	distance
1008	rules	9.89583	distance
1009	rules	10.3299	distance
1010	rules	11.8056	distance
1011	rules	7.46528	distance
1012	rules	7.63889	distance
1013	rules	9.20139	distance
1014	rules	9.63542	distance
1015	rules	8.85417	distance
1016	rules	9.72222	distance
1017	rules	8.68056	distance
1018	rules	11.1111	distance
1019	rules	10.0694	distance

## Sheet: SFig3b
	Network	Similarity	ROI
0	VMM	0.541506	121
1	VMM	0.428548	134
2	VMM	0.552207	301
3	VMM	0.586632	314
4	CON	0.485878	9
5	CON	0.625125	36
6	CON	0.529461	37
7	CON	0.595861	42
8	CON	0.62695	43
9	CON	0.263982	44
10	CON	0.528159	56
11	CON	0.339066	57
12	CON	0.590828	58
13	CON	0.653636	59
14	CON	0.563241	77
15	CON	0.469881	83
16	CON	0.534781	85
17	CON	0.500664	98
18	CON	0.735062	104
19	CON	0.510929	105
20	CON	0.67603	107
21	CON	0.642749	108
22	CON	0.658443	112
23	CON	0.899986	113
24	CON	0.408117	146
25	CON	0.520299	147
26	CON	0.640423	166
27	CON	0.531754	168
28	CON	0.454886	177
29	CON	0.196851	178
30	CON	0.633892	179
31	CON	0.595706	189
32	CON	0.53562	190
33	CON	0.236842	204
34	CON	0.780066	216
35	CON	0.560708	217
36	CON	0.542093	222
37	CON	0.539332	223
38	CON	0.566538	224
39	CON	0.14535	236
40	CON	0.504034	238
41	CON	0.55028	239
42	CON	0.474384	257
43	CON	0.557893	261
44	CON	0.498063	263
45	CON	0.117513	265
46	CON	0.605211	278
47	CON	0.602732	284
48	CON	0.438827	285
49	CON	0.691789	287
50	CON	0.683762	288
51	CON	0.556124	292
52	CON	0.774402	293
53	CON	0.514128	326
54	CON	0.524696	327
55	CON	0.477384	346
56	CON	0.26396	348
57	CON	0.235711	357
58	CON	0.204592	358
59	CON	0.60022	359
60	DMN	0.684381	29
61	DMN	0.527147	30
62	DMN	0.21846	31
63	DMN	0.526516	32
64	DMN	0.393572	33
65	DMN	0.590414	34
66	DMN	0.569344	60
67	DMN	0.583386	61
68	DMN	0.65508	63
69	DMN	0.401475	64
70	DMN	0.609255	65
71	DMN	0.261188	66
72	DMN	0.574815	67
73	DMN	0.597252	68
74	DMN	0.691583	69
75	DMN	0.675488	70
76	DMN	0.481307	71
77	DMN	0.558258	75
78	DMN	0.597828	86
79	DMN	0.576394	87
80	DMN	0.523519	89
81	DMN	0.507332	92
82	DMN	0.572463	93
83	DMN	0.713896	117
84	DMN	0.645442	118
85	DMN	0.394007	119
86	DMN	0.54297	125
87	DMN	0.167196	129
88	DMN	0.529951	130
89	DMN	0.559288	131
90	DMN	0.1183	133
91	DMN	0.34291	149
92	DMN	0.568852	150
93	DMN	0.528073	154
94	DMN	0.246201	160
95	DMN	0.389667	161
96	DMN	0.489021	163
97	DMN	0.410163	164
98	DMN	0.640083	175
99	DMN	0.403894	176
100	DMN	0.547325	209
101	DMN	0.563617	210
102	DMN	0.173577	211
103	DMN	0.456778	212
104	DMN	0.168081	213
105	DMN	0.47943	214
106	DMN	0.54224	240
107	DMN	0.622323	243
108	DMN	0.483543	244
109	DMN	0.52459	245
110	DMN	0.553324	246
111	DMN	0.56041	247
112	DMN	0.688809	248
113	DMN	0.558575	249
114	DMN	0.567155	250
115	DMN	0.313849	251
116	DMN	0.621819	255
117	DMN	0.635937	266
118	DMN	0.65278	267
119	DMN	0.576167	269
120	DMN	0.530064	273
121	DMN	0.494587	297
122	DMN	0.450689	298
123	DMN	0.572603	299
124	DMN	0.652232	305
125	DMN	0.599002	307
126	DMN	0.505204	309
127	DMN	0.587408	310
128	DMN	0.530098	311
129	DMN	0.470244	313
130	DMN	0.50736	329
131	DMN	0.542598	330
132	DMN	0.673205	334
133	DMN	0.561727	340
134	DMN	0.269513	343
135	DMN	0.552836	344
136	DMN	0.586123	355
137	PMM	0.34662	26
138	PMM	0.512087	139
139	PMM	0.682196	140
140	PMM	0.42126	206
141	PMM	0.415302	207
142	PMM	0.585974	319
143	PMM	0.612701	320
144	ORA	0.527637	109
145	ORA	0.550303	111
146	ORA	0.352583	165
147	ORA	0.665537	289
148	ORA	0.594385	291
149	ORA	0.364775	345
150	SMN	0.394526	7
151	SMN	0.434746	8
152	SMN	0.479399	35
153	SMN	0.4142	38
154	SMN	0.229442	39
155	SMN	0.261112	40
156	SMN	0.611605	41
157	SMN	0.632002	46
158	SMN	0.376615	50
159	SMN	0.439318	51
160	SMN	0.465082	52
161	SMN	0.411739	53
162	SMN	0.561765	54
163	SMN	0.306153	55
164	SMN	0.708524	99
165	SMN	0.492854	100
166	SMN	0.528453	101
167	SMN	0.610804	114
168	SMN	0.6341	167
169	SMN	0.504184	187
170	SMN	0.443534	188
171	SMN	0.348604	215
172	SMN	0.699276	218
173	SMN	0.434408	219
174	SMN	0.298497	220
175	SMN	0.71533	221
176	SMN	0.757652	226
177	SMN	0.429694	230
178	SMN	0.545287	231
179	SMN	0.488781	232
180	SMN	0.458405	233
181	SMN	0.456195	234
182	SMN	0.459856	235
183	SMN	0.883677	279
184	SMN	0.363354	280
185	SMN	0.40074	281
186	SMN	0.147531	283
187	SMN	0.578593	294
188	SMN	0.490304	347
189	DAN	0.55462	10
190	DAN	0.280387	45
191	DAN	0.246386	49
192	DAN	0.560418	94
193	DAN	0.609413	95
194	DAN	0.574252	115
195	DAN	0.793898	116
196	DAN	0.0860031	126
197	DAN	0.117738	135
198	DAN	0.542319	136
199	DAN	0.331994	142
200	DAN	0.130276	145
201	DAN	0.677261	225
202	DAN	0.651228	229
203	DAN	0.542728	274
204	DAN	0.510517	275
205	DAN	0.490957	295
206	DAN	0.581593	296
207	DAN	0.503421	306
208	DAN	0.558938	315
209	DAN	0.414339	316
210	DAN	0.280332	322
211	DAN	0.34529	325
212	FPN	0.243212	13
213	FPN	0.284103	14
214	FPN	0.299995	28
215	FPN	0.222992	62
216	FPN	0.170336	72
217	FPN	0.730827	76
218	FPN	0.430438	79
219	FPN	0.548971	81
220	FPN	0.539406	82
221	FPN	0.271626	84
222	FPN	0.605084	88
223	FPN	0.672656	90
224	FPN	0.53081	91
225	FPN	0.369084	96
226	FPN	0.199933	97
227	FPN	0.343768	110
228	FPN	0.166074	132
229	FPN	0.106931	143
230	FPN	0.393951	144
231	FPN	0.453679	148
232	FPN	0.649256	169
233	FPN	0.636655	170
234	FPN	0.478351	193
235	FPN	0.500731	194
236	FPN	0.725844	208
237	FPN	0.419774	237
238	FPN	0.527341	241
239	FPN	0.259866	242
240	FPN	0.213469	252
241	FPN	0.431441	253
242	FPN	0.707408	256
243	FPN	0.568369	259
244	FPN	0.404175	260
245	FPN	0.451149	262
246	FPN	0.296729	264
247	FPN	0.652703	268
248	FPN	0.60988	270
249	FPN	0.238144	271
250	FPN	0.599206	272
251	FPN	0.293986	276
252	FPN	0.166467	277
253	FPN	0.326793	290
254	FPN	0.336635	312
255	FPN	0.258284	323
256	FPN	0.320148	324
257	FPN	0.522876	328
258	FPN	0.0673125	341
259	FPN	0.609864	349
260	FPN	0.573828	350
261	FPN	0.600121	356
262	LAN	0.518108	11
263	LAN	0.118383	24
264	LAN	0.173583	25
265	LAN	0.143087	27
266	LAN	0.249551	73
267	LAN	0.626085	74
268	LAN	0.505983	78
269	LAN	0.581862	80
270	LAN	0.415692	122
271	LAN	0.110588	124
272	LAN	0.45464	127
273	LAN	0.175094	128
274	LAN	0.284713	138
275	LAN	0.459069	171
276	LAN	0.553404	191
277	LAN	0.0955454	205
278	LAN	0.65978	254
279	LAN	0.473035	258
280	LAN	0.603132	302
281	LAN	0.626537	304
282	LAN	0.49697	308
283	LAN	0.404569	318
284	LAN	0.644814	351
285	AUD	0.0121747	23
286	AUD	0.00196576	102
287	AUD	0.243448	103
288	AUD	0.500373	106
289	AUD	0.185246	123
290	AUD	0.0356027	172
291	AUD	0.156972	173
292	AUD	0.464182	174
293	AUD	0.332984	203
294	AUD	0.236409	282
295	AUD	0.583065	286
296	AUD	0.247424	303
297	AUD	0.363241	352
298	AUD	0.16704	353
299	AUD	0.415903	354
300	VIS1	0.0996644	0
301	VIS1	0.215879	120
302	VIS1	0.251964	141
303	VIS1	0.0963318	180
304	VIS1	0.450231	300
305	VIS1	0.419357	321
306	VIS2	0.52081	1
307	VIS2	0.280922	2
308	VIS2	0.0883005	3
309	VIS2	0.100376	4
310	VIS2	0.0704162	5
311	VIS2	-0.0317114	6
312	VIS2	0.174468	12
313	VIS2	-0.0407317	15
314	VIS2	-0.0417081	16
315	VIS2	0.109141	17
316	VIS2	0.0807146	18
317	VIS2	-0.0724846	19
318	VIS2	0.0837887	20
319	VIS2	0.0260904	21
320	VIS2	0.237988	22
321	VIS2	0.371569	47
322	VIS2	0.156748	48
323	VIS2	0.121809	137
324	VIS2	0.586674	151
325	VIS2	0.317398	152
326	VIS2	0.0938477	153
327	VIS2	0.0488719	155
328	VIS2	0.492294	156
329	VIS2	-0.0351313	157
330	VIS2	0.32561	158
331	VIS2	0.516166	159
332	VIS2	0.00829724	162
333	VIS2	0.649885	181
334	VIS2	0.611049	182
335	VIS2	0.0800793	183
336	VIS2	0.0634392	184
337	VIS2	-0.0271643	185
338	VIS2	0.0424374	186
339	VIS2	0.366352	192
340	VIS2	-0.220279	195
341	VIS2	0.0546905	196
342	VIS2	0.0664883	197
343	VIS2	-0.0139805	198
344	VIS2	-0.0351133	199
345	VIS2	0.0315813	200
346	VIS2	0.0379147	201
347	VIS2	0.444619	202
348	VIS2	0.455777	227
349	VIS2	0.367712	228
350	VIS2	0.122468	317
351	VIS2	0.340254	331
352	VIS2	0.632219	332
353	VIS2	0.0965626	333
354	VIS2	0.186117	335
355	VIS2	0.464426	336
356	VIS2	-0.051153	337
357	VIS2	0.391175	338
358	VIS2	0.644682	339
359	VIS2	0.154842	342

## Sheet: SFig3a
	Similarity	ROI
0	0.0996644	0
1	0.52081	1
2	0.280922	2
3	0.0883005	3
4	0.100376	4
5	0.0704162	5
6	-0.0317114	6
7	0.394526	7
8	0.434746	8
9	0.485878	9
10	0.55462	10
11	0.518108	11
12	0.174468	12
13	0.243212	13
14	0.284103	14
15	-0.0407317	15
16	-0.0417081	16
17	0.109141	17
18	0.0807146	18
19	-0.0724846	19
20	0.0837887	20
21	0.0260904	21
22	0.237988	22
23	0.0121747	23
24	0.118383	24
25	0.173583	25
26	0.34662	26
27	0.143087	27
28	0.299995	28
29	0.684381	29
30	0.527147	30
31	0.21846	31
32	0.526516	32
33	0.393572	33
34	0.590414	34
35	0.479399	35
36	0.625125	36
37	0.529461	37
38	0.4142	38
39	0.229442	39
40	0.261112	40
41	0.611605	41
42	0.595861	42
43	0.62695	43
44	0.263982	44
45	0.280387	45
46	0.632002	46
47	0.371569	47
48	0.156748	48
49	0.246386	49
50	0.376615	50
51	0.439318	51
52	0.465082	52
53	0.411739	53
54	0.561765	54
55	0.306153	55
56	0.528159	56
57	0.339066	57
58	0.590828	58
59	0.653636	59
60	0.569344	60
61	0.583386	61
62	0.222992	62
63	0.65508	63
64	0.401475	64
65	0.609255	65
66	0.261188	66
67	0.574815	67
68	0.597252	68
69	0.691583	69
70	0.675488	70
71	0.481307	71
72	0.170336	72
73	0.249551	73
74	0.626085	74
75	0.558258	75
76	0.730827	76
77	0.563241	77
78	0.505983	78
79	0.430438	79
80	0.581862	80
81	0.548971	81
82	0.539406	82
83	0.469881	83
84	0.271626	84
85	0.534781	85
86	0.597828	86
87	0.576394	87
88	0.605084	88
89	0.523519	89
90	0.672656	90
91	0.53081	91
92	0.507332	92
93	0.572463	93
94	0.560418	94
95	0.609413	95
96	0.369084	96
97	0.199933	97
98	0.500664	98
99	0.708524	99
100	0.492854	100
101	0.528453	101
102	0.00196576	102
103	0.243448	103
104	0.735062	104
105	0.510929	105
106	0.500373	106
107	0.67603	107
108	0.642749	108
109	0.527637	109
110	0.343768	110
111	0.550303	111
112	0.658443	112
113	0.899986	113
114	0.610804	114
115	0.574252	115
116	0.793898	116
117	0.713896	117
118	0.645442	118
119	0.394007	119
120	0.215879	120
121	0.541506	121
122	0.415692	122
123	0.185246	123
124	0.110588	124
125	0.54297	125
126	0.0860031	126
127	0.45464	127
128	0.175094	128
129	0.167196	129
130	0.529951	130
131	0.559288	131
132	0.166074	132
133	0.1183	133
134	0.428548	134
135	0.117738	135
136	0.542319	136
137	0.121809	137
138	0.284713	138
139	0.512087	139
140	0.682196	140
141	0.251964	141
142	0.331994	142
143	0.106931	143
144	0.393951	144
145	0.130276	145
146	0.408117	146
147	0.520299	147
148	0.453679	148
149	0.34291	149
150	0.568852	150
151	0.586674	151
152	0.317398	152
153	0.0938477	153
154	0.528073	154
155	0.0488719	155
156	0.492294	156
157	-0.0351313	157
158	0.32561	158
159	0.516166	159
160	0.246201	160
161	0.389667	161
162	0.00829724	162
163	0.489021	163
164	0.410163	164
165	0.352583	165
166	0.640423	166
167	0.6341	167
168	0.531754	168
169	0.649256	169
170	0.636655	170
171	0.459069	171
172	0.0356027	172
173	0.156972	173
174	0.464182	174
175	0.640083	175
176	0.403894	176
177	0.454886	177
178	0.196851	178
179	0.633892	179
180	0.0963318	180
181	0.649885	181
182	0.611049	182
183	0.0800793	183
184	0.0634392	184
185	-0.0271643	185
186	0.0424374	186
187	0.504184	187
188	0.443534	188
189	0.595706	189
190	0.53562	190
191	0.553404	191
192	0.366352	192
193	0.478351	193
194	0.500731	194
195	-0.220279	195
196	0.0546905	196
197	0.0664883	197
198	-0.0139805	198
199	-0.0351133	199
200	0.0315813	200
201	0.0379147	201
202	0.444619	202
203	0.332984	203
204	0.236842	204
205	0.0955454	205
206	0.42126	206
207	0.415302	207
208	0.725844	208
209	0.547325	209
210	0.563617	210
211	0.173577	211
212	0.456778	212
213	0.168081	213
214	0.47943	214
215	0.348604	215
216	0.780066	216
217	0.560708	217
218	0.699276	218
219	0.434408	219
220	0.298497	220
221	0.71533	221
222	0.542093	222
223	0.539332	223
224	0.566538	224
225	0.677261	225
226	0.757652	226
227	0.455777	227
228	0.367712	228
229	0.651228	229
230	0.429694	230
231	0.545287	231
232	0.488781	232
233	0.458405	233
234	0.456195	234
235	0.459856	235
236	0.14535	236
237	0.419774	237
238	0.504034	238
239	0.55028	239
240	0.54224	240
241	0.527341	241
242	0.259866	242
243	0.622323	243
244	0.483543	244
245	0.52459	245
246	0.553324	246
247	0.56041	247
248	0.688809	248
249	0.558575	249
250	0.567155	250
251	0.313849	251
252	0.213469	252
253	0.431441	253
254	0.65978	254
255	0.621819	255
256	0.707408	256
257	0.474384	257
258	0.473035	258
259	0.568369	259
260	0.404175	260
261	0.557893	261
262	0.451149	262
263	0.498063	263
264	0.296729	264
265	0.117513	265
266	0.635937	266
267	0.65278	267
268	0.652703	268
269	0.576167	269
270	0.60988	270
271	0.238144	271
272	0.599206	272
273	0.530064	273
274	0.542728	274
275	0.510517	275
276	0.293986	276
277	0.166467	277
278	0.605211	278
279	0.883677	279
280	0.363354	280
281	0.40074	281
282	0.236409	282
283	0.147531	283
284	0.602732	284
285	0.438827	285
286	0.583065	286
287	0.691789	287
288	0.683762	288
289	0.665537	289
290	0.326793	290
291	0.594385	291
292	0.556124	292
293	0.774402	293
294	0.578593	294
295	0.490957	295
296	0.581593	296
297	0.494587	297
298	0.450689	298
299	0.572603	299
300	0.450231	300
301	0.552207	301
302	0.603132	302
303	0.247424	303
304	0.626537	304
305	0.652232	305
306	0.503421	306
307	0.599002	307
308	0.49697	308
309	0.505204	309
310	0.587408	310
311	0.530098	311
312	0.336635	312
313	0.470244	313
314	0.586632	314
315	0.558938	315
316	0.414339	316
317	0.122468	317
318	0.404569	318
319	0.585974	319
320	0.612701	320
321	0.419357	321
322	0.280332	322
323	0.258284	323
324	0.320148	324
325	0.34529	325
326	0.514128	326
327	0.524696	327
328	0.522876	328
329	0.50736	329
330	0.542598	330
331	0.340254	331
332	0.632219	332
333	0.0965626	333
334	0.673205	334
335	0.186117	335
336	0.464426	336
337	-0.051153	337
338	0.391175	338
339	0.644682	339
340	0.561727	340
341	0.0673125	341
342	0.154842	342
343	0.269513	343
344	0.552836	344
345	0.364775	345
346	0.477384	346
347	0.490304	347
348	0.26396	348
349	0.609864	349
350	0.573828	350
351	0.644814	351
352	0.363241	352
353	0.16704	353
354	0.415903	354
355	0.586123	355
356	0.600121	356
357	0.235711	357
358	0.204592	358
359	0.60022	359

## Sheet: SFig3c
	Networks	Number of regions
0	VIS1	0
1	VIS2	0
2	SMN	3
3	CON	4
4	DAN	1
5	LAN	0
6	FPN	2
7	AUD	0
8	DMN	0
9	PMM	0
10	VMM	0
11	ORA	0

## Sheet: SFig3d
	Networks	Number of regions
0	VIS1	0
1	VIS2	0
2	SMN	3
3	CON	4
4	DAN	1
5	LAN	0
6	FPN	2
7	AUD	0
8	DMN	0
9	PMM	0
10	VMM	0
11	ORA	0

## Sheet: SFig4
	Network	Similarity	ROI
0	VMM	0.166856	121
1	VMM	0.00196598	134
2	VMM	0.113067	301
3	VMM	0.117975	314
4	SMN	0.0795887	7
5	SMN	0.0786859	8
6	SMN	0.00419404	35
7	SMN	-0.0484363	38
8	SMN	0.123287	39
9	SMN	0.06805	40
10	SMN	0.0668008	41
11	SMN	0.128284	46
12	SMN	0.0827918	50
13	SMN	0.135287	51
14	SMN	0.090675	52
15	SMN	0.0738438	53
16	SMN	0.0693284	54
17	SMN	-0.062596	55
18	SMN	0.161681	99
19	SMN	0.11222	100
20	SMN	0.0845985	101
21	SMN	0.163315	114
22	SMN	0.0313056	167
23	SMN	0.0172894	187
24	SMN	0.0342477	188
25	SMN	0.0899833	215
26	SMN	0.175122	218
27	SMN	-0.0176399	219
28	SMN	0.0546517	220
29	SMN	0.0905899	221
30	SMN	0.111981	226
31	SMN	0.00246678	230
32	SMN	-0.000456473	231
33	SMN	0.0217705	232
34	SMN	-0.0167842	233
35	SMN	-0.00172869	234
36	SMN	0.0192201	235
37	SMN	0.0617946	279
38	SMN	0.0219861	280
39	SMN	0.0818261	281
40	SMN	0.0445148	283
41	SMN	0.145332	294
42	SMN	0.0197524	347
43	DAN	0.0791462	10
44	DAN	0.0309826	45
45	DAN	-0.0413475	49
46	DAN	0.0156339	94
47	DAN	0.120551	95
48	DAN	0.125364	115
49	DAN	0.146741	116
50	DAN	-0.0775767	126
51	DAN	-0.0711354	135
52	DAN	0.0833896	136
53	DAN	0.0176912	142
54	DAN	-0.0942546	145
55	DAN	0.185236	225
56	DAN	0.120175	229
57	DAN	0.0333251	274
58	DAN	0.0684156	275
59	DAN	-0.0191294	295
60	DAN	0.0974507	296
61	DAN	0.103554	306
62	DAN	-0.00889696	315
63	DAN	0.0340551	316
64	DAN	-0.0329485	322
65	DAN	0.0249537	325
66	DMN	0.0591929	29
67	DMN	0.0354065	30
68	DMN	0.0214764	31
69	DMN	0.0551161	32
70	DMN	0.142136	33
71	DMN	0.0825348	34
72	DMN	0.0510138	60
73	DMN	0.0506678	61
74	DMN	0.0505707	63
75	DMN	0.0664	64
76	DMN	-0.0126127	65
77	DMN	-0.0213221	66
78	DMN	0.0746744	67
79	DMN	0.00684765	68
80	DMN	0.0731585	69
81	DMN	-0.0526835	70
82	DMN	0.00118879	71
83	DMN	-0.0105066	75
84	DMN	-0.0710329	86
85	DMN	0.0544398	87
86	DMN	0.0481078	89
87	DMN	0.0637443	92
88	DMN	-0.0115874	93
89	DMN	0.214424	117
90	DMN	0.0264666	118
91	DMN	-0.0348341	119
92	DMN	0.0856005	125
93	DMN	-0.0579821	129
94	DMN	0.0341236	130
95	DMN	0.0425251	131
96	DMN	-0.133028	133
97	DMN	-0.0590489	149
98	DMN	0.0972379	150
99	DMN	0.0594361	154
100	DMN	-0.0492443	160
101	DMN	-0.0091576	161
102	DMN	-0.00906961	163
103	DMN	0.0675364	164
104	DMN	0.116855	175
105	DMN	-0.0183035	176
106	DMN	0.0077462	209
107	DMN	0.146111	210
108	DMN	-0.116573	211
109	DMN	0.00617485	212
110	DMN	0.0997095	213
111	DMN	0.112902	214
112	DMN	0.034052	240
113	DMN	0.0103619	243
114	DMN	0.000964826	244
115	DMN	0.100899	245
116	DMN	0.0348214	246
117	DMN	0.0877728	247
118	DMN	0.0912689	248
119	DMN	0.0899087	249
120	DMN	-0.0871535	250
121	DMN	-0.0144361	251
122	DMN	0.0890048	255
123	DMN	0.0170391	266
124	DMN	0.182954	267
125	DMN	0.0448756	269
126	DMN	-0.0325751	273
127	DMN	0.0174154	297
128	DMN	0.0894061	298
129	DMN	-0.0109015	299
130	DMN	0.0520303	305
131	DMN	0.078131	307
132	DMN	-0.00694319	309
133	DMN	0.0161459	310
134	DMN	-0.0289725	311
135	DMN	-0.00411406	313
136	DMN	0.00217439	329
137	DMN	0.0305141	330
138	DMN	0.0632165	334
139	DMN	0.046305	340
140	DMN	-0.0338433	343
141	DMN	0.0283612	344
142	DMN	0.0381864	355
143	ORA	0.0156528	109
144	ORA	-0.00585667	111
145	ORA	-0.00427092	165
146	ORA	0.0616552	289
147	ORA	0.0440551	291
148	ORA	0.05682	345
149	CON	0.0661692	9
150	CON	0.127613	36
151	CON	0.0878263	37
152	CON	0.0333511	42
153	CON	0.0425467	43
154	CON	-0.0366635	44
155	CON	0.0475785	56
156	CON	0.0813231	57
157	CON	0.0239561	58
158	CON	0.00404651	59
159	CON	0.0859751	77
160	CON	0.0650854	83
161	CON	-0.0222133	85
162	CON	0.0646809	98
163	CON	0.0975822	104
164	CON	0.0188772	105
165	CON	0.0152336	107
166	CON	0.0270033	108
167	CON	0.098956	112
168	CON	0.151609	113
169	CON	0.0225681	146
170	CON	0.0336685	147
171	CON	0.0776178	166
172	CON	-0.0867579	168
173	CON	-0.0889356	177
174	CON	-0.0577926	178
175	CON	0.148418	179
176	CON	0.0689561	189
177	CON	0.0995872	190
178	CON	-0.0734544	204
179	CON	0.0928069	216
180	CON	0.0774685	217
181	CON	0.0483065	222
182	CON	0.0194266	223
183	CON	0.0424343	224
184	CON	-0.145103	236
185	CON	-0.000396484	238
186	CON	0.0454492	239
187	CON	0.0369242	257
188	CON	0.0247438	261
189	CON	0.0227275	263
190	CON	-0.130574	265
191	CON	0.101179	278
192	CON	0.0750554	284
193	CON	-0.00498992	285
194	CON	0.0719825	287
195	CON	0.0485902	288
196	CON	0.0817118	292
197	CON	0.162451	293
198	CON	-0.0675982	326
199	CON	0.0084319	327
200	CON	-0.0328709	346
201	CON	-0.0938639	348
202	CON	-0.0782462	357
203	CON	-0.0915364	358
204	CON	0.0269222	359
205	AUD	-0.00764354	23
206	AUD	-0.0543076	102
207	AUD	-0.0175701	103
208	AUD	0.0650102	106
209	AUD	-0.00456421	123
210	AUD	-0.0199816	172
211	AUD	0.0547963	173
212	AUD	0.12805	174
213	AUD	-0.00619063	203
214	AUD	0.0602275	282
215	AUD	0.0637769	286
216	AUD	0.0582063	303
217	AUD	0.0137489	352
218	AUD	-0.0204528	353
219	AUD	0.0957425	354
220	PMM	-0.0239606	26
221	PMM	-0.0527512	139
222	PMM	0.135536	140
223	PMM	-0.0104426	206
224	PMM	0.0364085	207
225	PMM	0.0222704	319
226	PMM	0.014096	320
227	FPN	-0.119341	13
228	FPN	-0.052096	14
229	FPN	-0.0263659	28
230	FPN	-0.0588364	62
231	FPN	-0.0739316	72
232	FPN	0.153306	76
233	FPN	0.0169593	79
234	FPN	0.0155172	81
235	FPN	0.0329587	82
236	FPN	-0.0880569	84
237	FPN	0.147316	88
238	FPN	-0.0254548	90
239	FPN	0.116425	91
240	FPN	0.00422582	96
241	FPN	-0.0909949	97
242	FPN	-0.0257249	110
243	FPN	-0.090052	132
244	FPN	-0.123051	143
245	FPN	-0.01318	144
246	FPN	0.0083368	148
247	FPN	0.0865851	169
248	FPN	0.0840926	170
249	FPN	0.0506302	193
250	FPN	-0.0184258	194
251	FPN	0.13287	208
252	FPN	-0.00582023	237
253	FPN	-0.0173587	241
254	FPN	-0.0761286	242
255	FPN	-0.0457586	252
256	FPN	-0.0553773	253
257	FPN	0.152068	256
258	FPN	0.0117063	259
259	FPN	-0.00632261	260
260	FPN	0.040237	262
261	FPN	-0.0322528	264
262	FPN	0.12185	268
263	FPN	-0.00197309	270
264	FPN	-0.00559249	271
265	FPN	0.0909288	272
266	FPN	-0.00874964	276
267	FPN	-0.119366	277
268	FPN	-0.0536654	290
269	FPN	-0.0266749	312
270	FPN	-0.0232012	323
271	FPN	-0.00595888	324
272	FPN	0.026361	328
273	FPN	-0.151212	341
274	FPN	0.0570318	349
275	FPN	0.0149305	350
276	FPN	0.0953253	356
277	LAN	0.00191399	11
278	LAN	-0.153956	24
279	LAN	-0.151664	25
280	LAN	-0.097802	27
281	LAN	-0.0839624	73
282	LAN	0.00590733	74
283	LAN	0.00811771	78
284	LAN	-0.0228077	80
285	LAN	-0.0686674	122
286	LAN	-0.127873	124
287	LAN	-0.023315	127
288	LAN	-0.0927278	128
289	LAN	-0.118477	138
290	LAN	-0.0254879	171
291	LAN	0.00929447	191
292	LAN	-0.172922	205
293	LAN	0.100695	254
294	LAN	-0.0155759	258
295	LAN	0.0997418	302
296	LAN	0.126921	304
297	LAN	0.0635251	308
298	LAN	0.0333809	318
299	LAN	0.124492	351
300	VIS2	0.032521	1
301	VIS2	0.0694541	2
302	VIS2	-0.0710897	3
303	VIS2	-0.0941703	4
304	VIS2	-0.0520087	5
305	VIS2	-0.129833	6
306	VIS2	-0.0972883	12
307	VIS2	-0.0810867	15
308	VIS2	-0.106063	16
309	VIS2	-0.153724	17
310	VIS2	-0.0875742	18
311	VIS2	-0.0878146	19
312	VIS2	-0.114229	20
313	VIS2	-0.0972955	21
314	VIS2	0.0371434	22
315	VIS2	-0.01377	47
316	VIS2	-0.069841	48
317	VIS2	-0.163899	137
318	VIS2	0.123941	151
319	VIS2	0.0331612	152
320	VIS2	-0.0810635	153
321	VIS2	-0.10857	155
322	VIS2	-0.00157049	156
323	VIS2	-0.125002	157
324	VIS2	-0.0470162	158
325	VIS2	0.119813	159
326	VIS2	-0.0738579	162
327	VIS2	0.0862198	181
328	VIS2	0.0948226	182
329	VIS2	-0.0469597	183
330	VIS2	-0.0535894	184
331	VIS2	-0.0133892	185
332	VIS2	-0.132179	186
333	VIS2	0.00385943	192
334	VIS2	-0.0128503	195
335	VIS2	-0.0422463	196
336	VIS2	-0.109757	197
337	VIS2	-0.113763	198
338	VIS2	-0.0470073	199
339	VIS2	-0.10287	200
340	VIS2	-0.0695501	201
341	VIS2	0.0465943	202
342	VIS2	-0.0101971	227
343	VIS2	-0.0500784	228
344	VIS2	-0.109035	317
345	VIS2	-0.0856445	331
346	VIS2	0.0746711	332
347	VIS2	-0.0913912	333
348	VIS2	-0.0742815	335
349	VIS2	0.106567	336
350	VIS2	-0.0439798	337
351	VIS2	0.0159575	338
352	VIS2	0.0718527	339
353	VIS2	-0.0330442	342
354	VIS1	-0.100591	0
355	VIS1	-0.0429116	120
356	VIS1	-0.0713914	141
357	VIS1	-0.0875578	180
358	VIS1	0.00872764	300
359	VIS1	0.0306922	321

## Sheet: SFig5f
	Correlation	Cosine	Type
0	0.585559	0.918588	fMRI data
1	-0.192001	0.604172	ReLU
2	-0.167607	0.443637	No ReLU

## Sheet: SFig5g
	Correlation	Cosine	Type	Subject
0	0.560021	0.922267	fMRI data	0
1	-0.0362794	0.436351	ReLU	0
2	-0.0314784	0.330798	No ReLU	0
3	0.127374	0.234481	fMRI data	1
4	-0.0110663	0.167427	ReLU	1
5	0.0811239	0.0804561	No ReLU	1
6	0.543251	0.919946	fMRI data	2
7	-0.101891	0.343363	ReLU	2
8	-0.0558421	0.305535	No ReLU	2
9	0.158323	0.869628	fMRI data	3
10	-0.255989	0.455184	ReLU	3
11	-0.262682	0.421743	No ReLU	3
12	0.427358	0.865309	fMRI data	4
13	-0.111425	0.296186	ReLU	4
14	-0.0215252	0.218149	No ReLU	4
15	0.285749	0.89939	fMRI data	5
16	-0.0103755	0.428168	ReLU	5
17	-0.00393403	0.416648	No ReLU	5
18	0.632229	0.892802	fMRI data	6
19	0.100458	0.305159	ReLU	6
20	0.135976	0.267832	No ReLU	6
21	0.555814	0.904628	fMRI data	7
22	-0.0476538	0.324946	ReLU	7
23	-0.0128953	0.295807	No ReLU	7
24	0.48852	0.835687	fMRI data	8
25	-0.0138252	0.43286	ReLU	8
26	0.0397991	0.406094	No ReLU	8
27	0.47998	0.886287	fMRI data	9
28	-0.0826767	0.470161	ReLU	9
29	-0.100479	0.416154	No ReLU	9
30	-0.132244	0.780597	fMRI data	10
31	-0.2034	0.190381	ReLU	10
32	-0.151854	0.164014	No ReLU	10
33	0.338204	0.870784	fMRI data	11
34	-0.110691	0.357424	ReLU	11
35	-0.0612524	0.310535	No ReLU	11
36	0.644882	0.938267	fMRI data	12
37	0.020474	0.599469	ReLU	12
38	0.0319573	0.531358	No ReLU	12
39	0.455758	0.878917	fMRI data	13
40	-0.0412272	0.481229	ReLU	13
41	0.0615755	0.451398	No ReLU	13
42	0.392742	0.897699	fMRI data	14
43	-0.190785	0.36417	ReLU	14
44	-0.213836	0.356119	No ReLU	14
45	0.623911	0.935385	fMRI data	15
46	-0.146713	0.399646	ReLU	15
47	-0.125029	0.35479	No ReLU	15
48	0.503832	0.839736	fMRI data	16
49	-0.233977	0.446653	ReLU	16
50	-0.174743	0.363954	No ReLU	16
51	-0.157147	0.840851	fMRI data	17
52	-0.36747	0.289942	ReLU	17
53	-0.345943	0.285791	No ReLU	17
54	0.430559	0.786243	fMRI data	18
55	-0.180464	0.367031	ReLU	18
56	-0.16442	0.315026	No ReLU	18
57	0.594467	0.874882	fMRI data	19
58	-0.0138536	0.477457	ReLU	19
59	0.0183128	0.432021	No ReLU	19
60	0.57063	0.882027	fMRI data	20
61	0.0990693	0.456211	ReLU	20
62	0.0762555	0.417576	No ReLU	20
63	0.449284	0.902003	fMRI data	21
64	-0.212045	0.403351	ReLU	21
65	-0.136437	0.347125	No ReLU	21
66	0.434464	0.911448	fMRI data	22
67	-0.315438	0.463122	ReLU	22
68	-0.246189	0.421807	No ReLU	22
69	0.600277	0.926063	fMRI data	23
70	-0.120814	0.464795	ReLU	23
71	-0.119954	0.396363	No ReLU	23
72	0.520315	0.850989	fMRI data	24
73	-0.137114	0.466747	ReLU	24
74	-0.127984	0.399166	No ReLU	24
75	0.467191	0.911947	fMRI data	25
76	-0.214848	0.369966	ReLU	25
77	-0.186587	0.336062	No ReLU	25
78	0.0470016	0.863783	fMRI data	26
79	-0.334944	0.36622	ReLU	26
80	-0.311259	0.310844	No ReLU	26
81	0.573798	0.928434	fMRI data	27
82	-0.0766528	0.39403	ReLU	27
83	0.00754083	0.357925	No ReLU	27
84	0.572218	0.886934	fMRI data	28
85	0.129601	0.375375	ReLU	28
86	0.136703	0.39642	No ReLU	28
87	-0.134111	0.202714	fMRI data	29
88	-0.160779	0.103514	ReLU	29
89	-0.107335	0.0180581	No ReLU	29
90	0.546945	0.899473	fMRI data	30
91	-0.0643015	0.406742	ReLU	30
92	0.0536087	0.332565	No ReLU	30
93	0.460406	0.88931	fMRI data	31
94	-0.0622373	0.406683	ReLU	31
95	-0.0766852	0.373709	No ReLU	31
96	0.441651	0.799069	fMRI data	32
97	0.0424673	0.336069	ReLU	32
98	0.0531712	0.233757	No ReLU	32
99	0.345671	0.893955	fMRI data	33
100	-0.154126	0.394105	ReLU	33
101	-0.0701751	0.300307	No ReLU	33
102	0.639878	0.916034	fMRI data	34
103	0.0566585	0.328601	ReLU	34
104	0.176251	0.259004	No ReLU	34
105	0.639257	0.937771	fMRI data	35
106	-0.11399	0.531143	ReLU	35
107	-0.0789103	0.493743	No ReLU	35
108	0.53896	0.87902	fMRI data	36
109	-0.207017	0.443722	ReLU	36
110	-0.18499	0.381985	No ReLU	36
111	0.359929	0.905847	fMRI data	37
112	-0.215918	0.477441	ReLU	37
113	-0.192786	0.449803	No ReLU	37
114	0.412994	0.911536	fMRI data	38
115	-0.327882	0.366965	ReLU	38
116	-0.270597	0.313418	No ReLU	38
117	0.440322	0.885366	fMRI data	39
118	-0.423514	0.359501	ReLU	39
119	-0.398079	0.332177	No ReLU	39
120	0.553048	0.895017	fMRI data	40
121	-0.204678	0.485335	ReLU	40
122	-0.173168	0.423479	No ReLU	40
123	0.450537	0.89617	fMRI data	41
124	-0.242097	0.340595	ReLU	41
125	-0.14442	0.318519	No ReLU	41
126	0.525221	0.92228	fMRI data	42
127	-0.132882	0.398405	ReLU	42
128	-0.128252	0.342431	No ReLU	42
129	0.645443	0.858888	fMRI data	43
130	0.188531	0.466302	ReLU	43
131	0.161636	0.449464	No ReLU	43
132	0.302886	0.849651	fMRI data	44
133	-0.164195	0.424483	ReLU	44
134	-0.157932	0.370617	No ReLU	44
135	0.144687	0.78247	fMRI data	45
136	-0.442363	0.260683	ReLU	45
137	-0.392901	0.205304	No ReLU	45
138	0.634865	0.88497	fMRI data	46
139	0.157836	0.335427	ReLU	46
140	0.208011	0.281418	No ReLU	46
141	0.0675714	0.865291	fMRI data	47
142	-0.288579	0.322428	ReLU	47
143	-0.292431	0.31048	No ReLU	47
144	0.516993	0.714611	fMRI data	48
145	0.0963648	0.402639	ReLU	48
146	0.123813	0.301032	No ReLU	48
147	0.48498	0.914166	fMRI data	49
148	-0.252326	0.388334	ReLU	49
149	-0.261739	0.426209	No ReLU	49
150	0.443423	0.852511	fMRI data	50
151	-0.0399314	0.39157	ReLU	50
152	-0.0840676	0.346815	No ReLU	50
153	0.587632	0.913226	fMRI data	51
154	0.0817129	0.319001	ReLU	51
155	0.0974958	0.258015	No ReLU	51
156	0.560426	0.841627	fMRI data	52
157	-0.0339847	0.340744	ReLU	52
158	0.026065	0.326481	No ReLU	52
159	0.641875	0.938217	fMRI data	53
160	0.0810643	0.423926	ReLU	53
161	0.114376	0.332789	No ReLU	53
162	0.591488	0.92499	fMRI data	54
163	-0.322458	0.394933	ReLU	54
164	-0.256839	0.34852	No ReLU	54
165	0.514188	0.919719	fMRI data	55
166	-0.0127341	0.318746	ReLU	55
167	-8.80709e-05	0.308171	No ReLU	55
168	0.32841	0.886358	fMRI data	56
169	-0.15481	0.427935	ReLU	56
170	-0.0974001	0.427629	No ReLU	56
171	0.569943	0.915602	fMRI data	57
172	0.0342465	0.36835	ReLU	57
173	0.0356534	0.304812	No ReLU	57
174	0.536427	0.795349	fMRI data	58
175	-0.269513	0.374659	ReLU	58
176	-0.222474	0.28735	No ReLU	58
177	-0.162326	0.556625	fMRI data	59
178	-0.355873	0.229389	ReLU	59
179	-0.340679	0.139628	No ReLU	59
180	0.619536	0.927949	fMRI data	60
181	-0.1333	0.420152	ReLU	60
182	-0.10299	0.392633	No ReLU	60
183	0.532173	0.848879	fMRI data	61
184	0.0193345	0.418168	ReLU	61
185	0.0563874	0.338595	No ReLU	61
186	0.533372	0.92426	fMRI data	62
187	-0.0498688	0.399977	ReLU	62
188	0.0119159	0.379297	No ReLU	62
189	0.486773	0.890687	fMRI data	63
190	-0.0477421	0.401314	ReLU	63
191	-0.0649314	0.323973	No ReLU	63
192	0.4062	0.872643	fMRI data	64
193	-0.117744	0.239015	ReLU	64
194	-0.115719	0.160254	No ReLU	64
195	0.618563	0.909534	fMRI data	65
196	0.122912	0.414225	ReLU	65
197	0.19528	0.382205	No ReLU	65
198	0.265901	0.895291	fMRI data	66
199	-0.338897	0.383964	ReLU	66
200	-0.291807	0.342792	No ReLU	66
201	-0.0584656	0.827096	fMRI data	67
202	-0.32467	0.224068	ReLU	67
203	-0.329013	0.27353	No ReLU	67
204	0.356353	0.888777	fMRI data	68
205	-0.299875	0.347821	ReLU	68
206	-0.276054	0.302597	No ReLU	68
207	0.180438	0.850649	fMRI data	69
208	-0.139237	0.409543	ReLU	69
209	-0.10466	0.380495	No ReLU	69
210	0.307559	0.892067	fMRI data	70
211	-0.235277	0.417893	ReLU	70
212	-0.187868	0.391634	No ReLU	70
213	0.268553	0.870808	fMRI data	71
214	-0.207724	0.427336	ReLU	71
215	-0.203247	0.388181	No ReLU	71
216	0.290448	0.899404	fMRI data	72
217	-0.350058	0.303977	ReLU	72
218	-0.272676	0.242254	No ReLU	72
219	0.413535	0.853511	fMRI data	73
220	-0.108136	0.388246	ReLU	73
221	-0.122946	0.348848	No ReLU	73
222	0.0984134	0.836027	fMRI data	74
223	-0.286713	0.360007	ReLU	74
224	-0.243264	0.399892	No ReLU	74
225	0.0432906	0.549786	fMRI data	75
226	-0.394189	0.450898	ReLU	75
227	-0.334029	0.395105	No ReLU	75
228	0.502872	0.917978	fMRI data	76
229	-0.0223052	0.422051	ReLU	76
230	-0.0299731	0.403226	No ReLU	76
231	0.350077	0.85568	fMRI data	77
232	-0.15283	0.368115	ReLU	77
233	-0.088167	0.365873	No ReLU	77
234	0.535372	0.924217	fMRI data	78
235	-0.150478	0.49637	ReLU	78
236	-0.160921	0.440534	No ReLU	78
237	0.362136	0.817383	fMRI data	79
238	-0.357563	0.306286	ReLU	79
239	-0.303462	0.252737	No ReLU	79
240	0.42786	0.895177	fMRI data	80
241	-0.345551	0.431983	ReLU	80
242	-0.281999	0.406441	No ReLU	80
243	0.326245	0.902727	fMRI data	81
244	-0.168219	0.437209	ReLU	81
245	-0.175755	0.37379	No ReLU	81
246	0.459728	0.834662	fMRI data	82
247	-0.0460344	0.516174	ReLU	82
248	-0.0478773	0.435436	No ReLU	82
249	0.396617	0.884374	fMRI data	83
250	-0.012083	0.276591	ReLU	83
251	0.0444385	0.246989	No ReLU	83
252	0.380325	0.901691	fMRI data	84
253	-0.181333	0.319066	ReLU	84
254	-0.171693	0.28137	No ReLU	84
255	0.59308	0.909755	fMRI data	85
256	0.0568278	0.390346	ReLU	85
257	0.0880263	0.358671	No ReLU	85
258	0.365102	0.835697	fMRI data	86
259	-0.323579	0.290501	ReLU	86
260	-0.287139	0.225221	No ReLU	86
261	0.62186	0.898084	fMRI data	87
262	-0.00688313	0.475097	ReLU	87
263	0.0542646	0.442729	No ReLU	87
264	0.459689	0.901642	fMRI data	88
265	-0.147966	0.419447	ReLU	88
266	-0.159555	0.363653	No ReLU	88
267	0.515065	0.90391	fMRI data	89
268	-0.134102	0.350125	ReLU	89
269	-0.0739222	0.296645	No ReLU	89
270	0.558288	0.80103	fMRI data	90
271	0.054402	0.446152	ReLU	90
272	0.0647844	0.382798	No ReLU	90
273	-0.314549	0.612835	fMRI data	91
274	-0.423441	0.288726	ReLU	91
275	-0.383104	0.168515	No ReLU	91
276	0.565427	0.927365	fMRI data	92
277	-0.143361	0.426317	ReLU	92
278	-0.0928329	0.381333	No ReLU	92
279	0.275649	0.856565	fMRI data	93
280	-0.195888	0.242311	ReLU	93
281	-0.162729	0.182217	No ReLU	93
282	0.438057	0.830389	fMRI data	94
283	-0.0705138	0.233301	ReLU	94
284	0.00613094	0.161555	No ReLU	94
285	0.596037	0.916242	fMRI data	95
286	-0.147145	0.363521	ReLU	95
287	-0.05855	0.292491	No ReLU	95

## Sheet: SFig10c
	Hand	Model	Accuracy	Testing
0	Right hand	S-R Model	65.625	Unshuffled
1	Right hand	S-R Model	65.625	Unshuffled
2	Right hand	S-R Model	63.5417	Unshuffled
3	Right hand	S-R Model	53.125	Unshuffled
4	Right hand	S-R Model	58.3333	Unshuffled
5	Right hand	S-R Model	60.4167	Unshuffled
6	Right hand	S-R Model	64.5833	Unshuffled
7	Right hand	S-R Model	75	Unshuffled
8	Right hand	S-R Model	60.4167	Unshuffled
9	Right hand	S-R Model	67.7083	Unshuffled
10	Right hand	S-R Model	63.5417	Unshuffled
11	Right hand	S-R Model	58.3333	Unshuffled
12	Right hand	S-R Model	63.5417	Unshuffled
13	Right hand	S-R Model	64.5833	Unshuffled
14	Right hand	S-R Model	61.4583	Unshuffled
15	Right hand	S-R Model	54.1667	Unshuffled
16	Right hand	S-R Model	61.4583	Unshuffled
17	Right hand	S-R Model	60.4167	Unshuffled
18	Right hand	S-R Model	76.0417	Unshuffled
19	Right hand	S-R Model	53.125	Unshuffled
20	Right hand	S-R Model	65.625	Unshuffled
21	Right hand	S-R Model	61.4583	Unshuffled
22	Right hand	S-R Model	59.375	Unshuffled
23	Right hand	S-R Model	61.4583	Unshuffled
24	Right hand	S-R Model	60.4167	Unshuffled
25	Right hand	S-R Model	64.5833	Unshuffled
26	Right hand	S-R Model	57.2917	Unshuffled
27	Right hand	S-R Model	59.375	Unshuffled
28	Right hand	S-R Model	66.6667	Unshuffled
29	Right hand	S-R Model	61.4583	Unshuffled
30	Right hand	S-R Model	61.4583	Unshuffled
31	Right hand	S-R Model	65.625	Unshuffled
32	Right hand	S-R Model	64.5833	Unshuffled
33	Right hand	S-R Model	68.75	Unshuffled
34	Right hand	S-R Model	61.4583	Unshuffled
35	Right hand	S-R Model	68.75	Unshuffled
36	Right hand	S-R Model	59.375	Unshuffled
37	Right hand	S-R Model	61.4583	Unshuffled
38	Right hand	S-R Model	60.4167	Unshuffled
39	Right hand	S-R Model	60.4167	Unshuffled
40	Right hand	S-R Model	59.375	Unshuffled
41	Right hand	S-R Model	61.4583	Unshuffled
42	Right hand	S-R Model	57.2917	Unshuffled
43	Right hand	S-R Model	55.2083	Unshuffled
44	Right hand	S-R Model	64.5833	Unshuffled
45	Right hand	S-R Model	63.5417	Unshuffled
46	Right hand	S-R Model	56.25	Unshuffled
47	Right hand	S-R Model	58.3333	Unshuffled
48	Right hand	S-R Model	64.5833	Unshuffled
49	Right hand	S-R Model	62.5	Unshuffled
50	Right hand	S-R Model	66.6667	Unshuffled
51	Right hand	S-R Model	63.5417	Unshuffled
52	Right hand	S-R Model	63.5417	Unshuffled
53	Right hand	S-R Model	61.4583	Unshuffled
54	Right hand	S-R Model	65.625	Unshuffled
55	Right hand	S-R Model	62.5	Unshuffled
56	Right hand	S-R Model	61.4583	Unshuffled
57	Right hand	S-R Model	62.5	Unshuffled
58	Right hand	S-R Model	62.5	Unshuffled
59	Right hand	S-R Model	67.7083	Unshuffled
60	Right hand	S-R Model	69.7917	Unshuffled
61	Right hand	S-R Model	63.5417	Unshuffled
62	Right hand	S-R Model	57.2917	Unshuffled
63	Right hand	S-R Model	64.5833	Unshuffled
64	Right hand	S-R Model	62.5	Unshuffled
65	Right hand	S-R Model	61.4583	Unshuffled
66	Right hand	S-R Model	59.375	Unshuffled
67	Right hand	S-R Model	62.5	Unshuffled
68	Right hand	S-R Model	66.6667	Unshuffled
69	Right hand	S-R Model	66.6667	Unshuffled
70	Right hand	S-R Model	64.5833	Unshuffled
71	Right hand	S-R Model	57.2917	Unshuffled
72	Right hand	S-R Model	58.3333	Unshuffled
73	Right hand	S-R Model	62.5	Unshuffled
74	Right hand	S-R Model	66.6667	Unshuffled
75	Right hand	S-R Model	62.5	Unshuffled
76	Right hand	S-R Model	66.6667	Unshuffled
77	Right hand	S-R Model	58.3333	Unshuffled
78	Right hand	S-R Model	62.5	Unshuffled
79	Right hand	S-R Model	68.75	Unshuffled
80	Right hand	S-R Model	65.625	Unshuffled
81	Right hand	S-R Model	68.75	Unshuffled
82	Right hand	S-R Model	63.5417	Unshuffled
83	Right hand	S-R Model	58.3333	Unshuffled
84	Right hand	S-R Model	60.4167	Unshuffled
85	Right hand	S-R Model	69.7917	Unshuffled
86	Right hand	S-R Model	57.2917	Unshuffled
87	Right hand	S-R Model	64.5833	Unshuffled
88	Right hand	S-R Model	58.3333	Unshuffled
89	Right hand	S-R Model	62.5	Unshuffled
90	Right hand	S-R Model	61.4583	Unshuffled
91	Right hand	S-R Model	59.375	Unshuffled
92	Right hand	S-R Model	75	Unshuffled
93	Right hand	S-R Model	69.7917	Unshuffled
94	Right hand	S-R Model	65.625	Unshuffled
95	Right hand	S-R Model	66.6667	Unshuffled
96	Right hand	S-R Model	59.375	Unshuffled
97	Right hand	S-R Model	67.7083	Unshuffled
98	Right hand	S-R Model	62.5	Unshuffled
99	Right hand	S-R Model	62.5	Unshuffled
100	Right hand	S-R Model	59.375	Unshuffled
101	Right hand	S-R Model	58.3333	Unshuffled
102	Right hand	S-R Model	67.7083	Unshuffled
103	Right hand	S-R Model	56.25	Unshuffled
104	Right hand	S-R Model	65.625	Unshuffled
105	Right hand	S-R Model	62.5	Unshuffled
106	Right hand	S-R Model	68.75	Unshuffled
107	Right hand	S-R Model	60.4167	Unshuffled
108	Right hand	S-R Model	70.8333	Unshuffled
109	Right hand	S-R Model	63.5417	Unshuffled
110	Right hand	S-R Model	61.4583	Unshuffled
111	Right hand	S-R Model	72.9167	Unshuffled
112	Right hand	S-R Model	64.5833	Unshuffled
113	Right hand	S-R Model	64.5833	Unshuffled
114	Right hand	S-R Model	61.4583	Unshuffled
115	Right hand	S-R Model	56.25	Unshuffled
116	Right hand	S-R Model	58.3333	Unshuffled
117	Right hand	S-R Model	51.0417	Unshuffled
118	Right hand	S-R Model	55.2083	Unshuffled
119	Right hand	S-R Model	66.6667	Unshuffled
120	Right hand	S-R Model	63.5417	Unshuffled
121	Right hand	S-R Model	60.4167	Unshuffled
122	Right hand	S-R Model	75	Unshuffled
123	Right hand	S-R Model	60.4167	Unshuffled
124	Right hand	S-R Model	56.25	Unshuffled
125	Right hand	S-R Model	65.625	Unshuffled
126	Right hand	S-R Model	62.5	Unshuffled
127	Right hand	S-R Model	63.5417	Unshuffled
128	Right hand	S-R Model	60.4167	Unshuffled
129	Right hand	S-R Model	63.5417	Unshuffled
130	Right hand	S-R Model	68.75	Unshuffled
131	Right hand	S-R Model	63.5417	Unshuffled
132	Right hand	S-R Model	54.1667	Unshuffled
133	Right hand	S-R Model	56.25	Unshuffled
134	Right hand	S-R Model	63.5417	Unshuffled
135	Right hand	S-R Model	69.7917	Unshuffled
136	Right hand	S-R Model	68.75	Unshuffled
137	Right hand	S-R Model	67.7083	Unshuffled
138	Right hand	S-R Model	60.4167	Unshuffled
139	Right hand	S-R Model	58.3333	Unshuffled
140	Right hand	S-R Model	60.4167	Unshuffled
141	Right hand	S-R Model	65.625	Unshuffled
142	Right hand	S-R Model	59.375	Unshuffled
143	Right hand	S-R Model	66.6667	Unshuffled
144	Right hand	S-R Model	62.5	Unshuffled
145	Right hand	S-R Model	61.4583	Unshuffled
146	Right hand	S-R Model	52.0833	Unshuffled
147	Right hand	S-R Model	64.5833	Unshuffled
148	Right hand	S-R Model	59.375	Unshuffled
149	Right hand	S-R Model	60.4167	Unshuffled
150	Right hand	S-R Model	69.7917	Unshuffled
151	Right hand	S-R Model	65.625	Unshuffled
152	Right hand	S-R Model	58.3333	Unshuffled
153	Right hand	S-R Model	55.2083	Unshuffled
154	Right hand	S-R Model	71.875	Unshuffled
155	Right hand	S-R Model	62.5	Unshuffled
156	Right hand	S-R Model	60.4167	Unshuffled
157	Right hand	S-R Model	61.4583	Unshuffled
158	Right hand	S-R Model	56.25	Unshuffled
159	Right hand	S-R Model	64.5833	Unshuffled
160	Right hand	S-R Model	59.375	Unshuffled
161	Right hand	S-R Model	64.5833	Unshuffled
162	Right hand	S-R Model	61.4583	Unshuffled
163	Right hand	S-R Model	58.3333	Unshuffled
164	Right hand	S-R Model	65.625	Unshuffled
165	Right hand	S-R Model	61.4583	Unshuffled
166	Right hand	S-R Model	69.7917	Unshuffled
167	Right hand	S-R Model	62.5	Unshuffled
168	Right hand	S-R Model	63.5417	Unshuffled
169	Right hand	S-R Model	54.1667	Unshuffled
170	Right hand	S-R Model	65.625	Unshuffled
171	Right hand	S-R Model	61.4583	Unshuffled
172	Right hand	S-R Model	59.375	Unshuffled
173	Right hand	S-R Model	63.5417	Unshuffled
174	Right hand	S-R Model	65.625	Unshuffled
175	Right hand	S-R Model	62.5	Unshuffled
176	Right hand	S-R Model	60.4167	Unshuffled
177	Right hand	S-R Model	54.1667	Unshuffled
178	Right hand	S-R Model	57.2917	Unshuffled
179	Right hand	S-R Model	68.75	Unshuffled
180	Right hand	S-R Model	59.375	Unshuffled
181	Right hand	S-R Model	62.5	Unshuffled
182	Right hand	S-R Model	59.375	Unshuffled
183	Right hand	S-R Model	57.2917	Unshuffled
184	Right hand	S-R Model	72.9167	Unshuffled
185	Right hand	S-R Model	61.4583	Unshuffled
186	Right hand	S-R Model	66.6667	Unshuffled
187	Right hand	S-R Model	53.125	Unshuffled
188	Right hand	S-R Model	60.4167	Unshuffled
189	Right hand	S-R Model	63.5417	Unshuffled
190	Right hand	S-R Model	63.5417	Unshuffled
191	Right hand	S-R Model	60.4167	Unshuffled
192	Right hand	S-R Model	66.6667	Unshuffled
193	Right hand	S-R Model	59.375	Unshuffled
194	Right hand	S-R Model	60.4167	Unshuffled
195	Right hand	S-R Model	61.4583	Unshuffled
196	Right hand	S-R Model	57.2917	Unshuffled
197	Right hand	S-R Model	63.5417	Unshuffled
198	Right hand	S-R Model	55.2083	Unshuffled
199	Right hand	S-R Model	61.4583	Unshuffled
200	Right hand	S-R Model	64.5833	Unshuffled
201	Right hand	S-R Model	61.4583	Unshuffled
202	Right hand	S-R Model	57.2917	Unshuffled
203	Right hand	S-R Model	66.6667	Unshuffled
204	Right hand	S-R Model	67.7083	Unshuffled
205	Right hand	S-R Model	61.4583	Unshuffled
206	Right hand	S-R Model	53.125	Unshuffled
207	Right hand	S-R Model	63.5417	Unshuffled
208	Right hand	S-R Model	78.125	Unshuffled
209	Right hand	S-R Model	68.75	Unshuffled
210	Right hand	S-R Model	66.6667	Unshuffled
211	Right hand	S-R Model	57.2917	Unshuffled
212	Right hand	S-R Model	66.6667	Unshuffled
213	Right hand	S-R Model	62.5	Unshuffled
214	Right hand	S-R Model	56.25	Unshuffled
215	Right hand	S-R Model	57.2917	Unshuffled
216	Right hand	S-R Model	60.4167	Unshuffled
217	Right hand	S-R Model	59.375	Unshuffled
218	Right hand	S-R Model	61.4583	Unshuffled
219	Right hand	S-R Model	64.5833	Unshuffled
220	Right hand	S-R Model	58.3333	Unshuffled
221	Right hand	S-R Model	62.5	Unshuffled
222	Right hand	S-R Model	59.375	Unshuffled
223	Right hand	S-R Model	58.3333	Unshuffled
224	Right hand	S-R Model	64.5833	Unshuffled
225	Right hand	S-R Model	59.375	Unshuffled
226	Right hand	S-R Model	68.75	Unshuffled
227	Right hand	S-R Model	64.5833	Unshuffled
228	Right hand	S-R Model	56.25	Unshuffled
229	Right hand	S-R Model	65.625	Unshuffled
230	Right hand	S-R Model	67.7083	Unshuffled
231	Right hand	S-R Model	65.625	Unshuffled
232	Right hand	S-R Model	60.4167	Unshuffled
233	Right hand	S-R Model	62.5	Unshuffled
234	Right hand	S-R Model	56.25	Unshuffled
235	Right hand	S-R Model	54.1667	Unshuffled
236	Right hand	S-R Model	59.375	Unshuffled
237	Right hand	S-R Model	62.5	Unshuffled
238	Right hand	S-R Model	55.2083	Unshuffled
239	Right hand	S-R Model	55.2083	Unshuffled
240	Right hand	S-R Model	66.6667	Unshuffled
241	Right hand	S-R Model	55.2083	Unshuffled
242	Right hand	S-R Model	66.6667	Unshuffled
243	Right hand	S-R Model	46.875	Unshuffled
244	Right hand	S-R Model	70.8333	Unshuffled
245	Right hand	S-R Model	63.5417	Unshuffled
246	Right hand	S-R Model	65.625	Unshuffled
247	Right hand	S-R Model	63.5417	Unshuffled
248	Right hand	S-R Model	55.2083	Unshuffled
249	Right hand	S-R Model	57.2917	Unshuffled
250	Right hand	S-R Model	65.625	Unshuffled
251	Right hand	S-R Model	65.625	Unshuffled
252	Right hand	S-R Model	63.5417	Unshuffled
253	Right hand	S-R Model	66.6667	Unshuffled
254	Right hand	S-R Model	57.2917	Unshuffled
255	Right hand	S-R Model	56.25	Unshuffled
256	Right hand	S-R Model	64.5833	Unshuffled
257	Right hand	S-R Model	64.5833	Unshuffled
258	Right hand	S-R Model	61.4583	Unshuffled
259	Right hand	S-R Model	75	Unshuffled
260	Right hand	S-R Model	67.7083	Unshuffled
261	Right hand	S-R Model	60.4167	Unshuffled
262	Right hand	S-R Model	65.625	Unshuffled
263	Right hand	S-R Model	65.625	Unshuffled
264	Right hand	S-R Model	62.5	Unshuffled
265	Right hand	S-R Model	63.5417	Unshuffled
266	Right hand	S-R Model	67.7083	Unshuffled
267	Right hand	S-R Model	59.375	Unshuffled
268	Right hand	S-R Model	68.75	Unshuffled
269	Right hand	S-R Model	62.5	Unshuffled
270	Right hand	S-R Model	66.6667	Unshuffled
271	Right hand	S-R Model	70.8333	Unshuffled
272	Right hand	S-R Model	55.2083	Unshuffled
273	Right hand	S-R Model	63.5417	Unshuffled
274	Right hand	S-R Model	62.5	Unshuffled
275	Right hand	S-R Model	61.4583	Unshuffled
276	Right hand	S-R Model	63.5417	Unshuffled
277	Right hand	S-R Model	61.4583	Unshuffled
278	Right hand	S-R Model	68.75	Unshuffled
279	Right hand	S-R Model	59.375	Unshuffled
280	Right hand	S-R Model	64.5833	Unshuffled
281	Right hand	S-R Model	68.75	Unshuffled
282	Right hand	S-R Model	70.8333	Unshuffled
283	Right hand	S-R Model	58.3333	Unshuffled
284	Right hand	S-R Model	65.625	Unshuffled
285	Right hand	S-R Model	56.25	Unshuffled
286	Right hand	S-R Model	61.4583	Unshuffled
287	Right hand	S-R Model	69.7917	Unshuffled
288	Right hand	S-R Model	61.4583	Unshuffled
289	Right hand	S-R Model	67.7083	Unshuffled
290	Right hand	S-R Model	66.6667	Unshuffled
291	Right hand	S-R Model	66.6667	Unshuffled
292	Right hand	S-R Model	60.4167	Unshuffled
293	Right hand	S-R Model	62.5	Unshuffled
294	Right hand	S-R Model	65.625	Unshuffled
295	Right hand	S-R Model	65.625	Unshuffled
296	Right hand	S-R Model	65.625	Unshuffled
297	Right hand	S-R Model	54.1667	Unshuffled
298	Right hand	S-R Model	66.6667	Unshuffled
299	Right hand	S-R Model	62.5	Unshuffled
300	Right hand	S-R Model	59.375	Unshuffled
301	Right hand	S-R Model	66.6667	Unshuffled
302	Right hand	S-R Model	66.6667	Unshuffled
303	Right hand	S-R Model	57.2917	Unshuffled
304	Right hand	S-R Model	60.4167	Unshuffled
305	Right hand	S-R Model	61.4583	Unshuffled
306	Right hand	S-R Model	59.375	Unshuffled
307	Right hand	S-R Model	55.2083	Unshuffled
308	Right hand	S-R Model	60.4167	Unshuffled
309	Right hand	S-R Model	61.4583	Unshuffled
310	Right hand	S-R Model	59.375	Unshuffled
311	Right hand	S-R Model	66.6667	Unshuffled
312	Right hand	S-R Model	64.5833	Unshuffled
313	Right hand	S-R Model	59.375	Unshuffled
314	Right hand	S-R Model	63.5417	Unshuffled
315	Right hand	S-R Model	59.375	Unshuffled
316	Right hand	S-R Model	65.625	Unshuffled
317	Right hand	S-R Model	69.7917	Unshuffled
318	Right hand	S-R Model	60.4167	Unshuffled
319	Right hand	S-R Model	55.2083	Unshuffled
320	Right hand	S-R Model	70.8333	Unshuffled
321	Right hand	S-R Model	61.4583	Unshuffled
322	Right hand	S-R Model	60.4167	Unshuffled
323	Right hand	S-R Model	62.5	Unshuffled
324	Right hand	S-R Model	65.625	Unshuffled
325	Right hand	S-R Model	62.5	Unshuffled
326	Right hand	S-R Model	61.4583	Unshuffled
327	Right hand	S-R Model	72.9167	Unshuffled
328	Right hand	S-R Model	59.375	Unshuffled
329	Right hand	S-R Model	64.5833	Unshuffled
330	Right hand	S-R Model	59.375	Unshuffled
331	Right hand	S-R Model	59.375	Unshuffled
332	Right hand	S-R Model	57.2917	Unshuffled
333	Right hand	S-R Model	70.8333	Unshuffled
334	Right hand	S-R Model	67.7083	Unshuffled
335	Right hand	S-R Model	64.5833	Unshuffled
336	Right hand	S-R Model	63.5417	Unshuffled
337	Right hand	S-R Model	59.375	Unshuffled
338	Right hand	S-R Model	66.6667	Unshuffled
339	Right hand	S-R Model	67.7083	Unshuffled
340	Right hand	S-R Model	59.375	Unshuffled
341	Right hand	S-R Model	70.8333	Unshuffled
342	Right hand	S-R Model	65.625	Unshuffled
343	Right hand	S-R Model	59.375	Unshuffled
344	Right hand	S-R Model	67.7083	Unshuffled
345	Right hand	S-R Model	55.2083	Unshuffled
346	Right hand	S-R Model	57.2917	Unshuffled
347	Right hand	S-R Model	67.7083	Unshuffled
348	Right hand	S-R Model	54.1667	Unshuffled
349	Right hand	S-R Model	56.25	Unshuffled
350	Right hand	S-R Model	52.0833	Unshuffled
351	Right hand	S-R Model	62.5	Unshuffled
352	Right hand	S-R Model	66.6667	Unshuffled
353	Right hand	S-R Model	60.4167	Unshuffled
354	Right hand	S-R Model	69.7917	Unshuffled
355	Right hand	S-R Model	60.4167	Unshuffled
356	Right hand	S-R Model	64.5833	Unshuffled
357	Right hand	S-R Model	63.5417	Unshuffled
358	Right hand	S-R Model	66.6667	Unshuffled
359	Right hand	S-R Model	56.25	Unshuffled
360	Right hand	S-R Model	68.75	Unshuffled
361	Right hand	S-R Model	60.4167	Unshuffled
362	Right hand	S-R Model	65.625	Unshuffled
363	Right hand	S-R Model	61.4583	Unshuffled
364	Right hand	S-R Model	70.8333	Unshuffled
365	Right hand	S-R Model	57.2917	Unshuffled
366	Right hand	S-R Model	63.5417	Unshuffled
367	Right hand	S-R Model	60.4167	Unshuffled
368	Right hand	S-R Model	64.5833	Unshuffled
369	Right hand	S-R Model	64.5833	Unshuffled
370	Right hand	S-R Model	63.5417	Unshuffled
371	Right hand	S-R Model	60.4167	Unshuffled
372	Right hand	S-R Model	62.5	Unshuffled
373	Right hand	S-R Model	64.5833	Unshuffled
374	Right hand	S-R Model	63.5417	Unshuffled
375	Right hand	S-R Model	57.2917	Unshuffled
376	Right hand	S-R Model	65.625	Unshuffled
377	Right hand	S-R Model	65.625	Unshuffled
378	Right hand	S-R Model	58.3333	Unshuffled
379	Right hand	S-R Model	63.5417	Unshuffled
380	Right hand	S-R Model	55.2083	Unshuffled
381	Right hand	S-R Model	63.5417	Unshuffled
382	Right hand	S-R Model	56.25	Unshuffled
383	Right hand	S-R Model	64.5833	Unshuffled
384	Right hand	S-R Model	65.625	Unshuffled
385	Right hand	S-R Model	63.5417	Unshuffled
386	Right hand	S-R Model	64.5833	Unshuffled
387	Right hand	S-R Model	71.875	Unshuffled
388	Right hand	S-R Model	61.4583	Unshuffled
389	Right hand	S-R Model	70.8333	Unshuffled
390	Right hand	S-R Model	52.0833	Unshuffled
391	Right hand	S-R Model	60.4167	Unshuffled
392	Right hand	S-R Model	61.4583	Unshuffled
393	Right hand	S-R Model	64.5833	Unshuffled
394	Right hand	S-R Model	66.6667	Unshuffled
395	Right hand	S-R Model	61.4583	Unshuffled
396	Right hand	S-R Model	66.6667	Unshuffled
397	Right hand	S-R Model	63.5417	Unshuffled
398	Right hand	S-R Model	61.4583	Unshuffled
399	Right hand	S-R Model	63.5417	Unshuffled
400	Right hand	S-R Model	60.4167	Unshuffled
401	Right hand	S-R Model	56.25	Unshuffled
402	Right hand	S-R Model	64.5833	Unshuffled
403	Right hand	S-R Model	66.6667	Unshuffled
404	Right hand	S-R Model	53.125	Unshuffled
405	Right hand	S-R Model	67.7083	Unshuffled
406	Right hand	S-R Model	59.375	Unshuffled
407	Right hand	S-R Model	61.4583	Unshuffled
408	Right hand	S-R Model	58.3333	Unshuffled
409	Right hand	S-R Model	61.4583	Unshuffled
410	Right hand	S-R Model	72.9167	Unshuffled
411	Right hand	S-R Model	55.2083	Unshuffled
412	Right hand	S-R Model	66.6667	Unshuffled
413	Right hand	S-R Model	58.3333	Unshuffled
414	Right hand	S-R Model	58.3333	Unshuffled
415	Right hand	S-R Model	61.4583	Unshuffled
416	Right hand	S-R Model	58.3333	Unshuffled
417	Right hand	S-R Model	61.4583	Unshuffled
418	Right hand	S-R Model	68.75	Unshuffled
419	Right hand	S-R Model	66.6667	Unshuffled
420	Right hand	S-R Model	57.2917	Unshuffled
421	Right hand	S-R Model	58.3333	Unshuffled
422	Right hand	S-R Model	57.2917	Unshuffled
423	Right hand	S-R Model	62.5	Unshuffled
424	Right hand	S-R Model	65.625	Unshuffled
425	Right hand	S-R Model	64.5833	Unshuffled
426	Right hand	S-R Model	60.4167	Unshuffled
427	Right hand	S-R Model	69.7917	Unshuffled
428	Right hand	S-R Model	62.5	Unshuffled
429	Right hand	S-R Model	59.375	Unshuffled
430	Right hand	S-R Model	60.4167	Unshuffled
431	Right hand	S-R Model	68.75	Unshuffled
432	Right hand	S-R Model	58.3333	Unshuffled
433	Right hand	S-R Model	67.7083	Unshuffled
434	Right hand	S-R Model	66.6667	Unshuffled
435	Right hand	S-R Model	68.75	Unshuffled
436	Right hand	S-R Model	58.3333	Unshuffled
437	Right hand	S-R Model	67.7083	Unshuffled
438	Right hand	S-R Model	61.4583	Unshuffled
439	Right hand	S-R Model	60.4167	Unshuffled
440	Right hand	S-R Model	60.4167	Unshuffled
441	Right hand	S-R Model	63.5417	Unshuffled
442	Right hand	S-R Model	65.625	Unshuffled
443	Right hand	S-R Model	70.8333	Unshuffled
444	Right hand	S-R Model	69.7917	Unshuffled
445	Right hand	S-R Model	53.125	Unshuffled
446	Right hand	S-R Model	61.4583	Unshuffled
447	Right hand	S-R Model	68.75	Unshuffled
448	Right hand	S-R Model	60.4167	Unshuffled
449	Right hand	S-R Model	67.7083	Unshuffled
450	Right hand	S-R Model	57.2917	Unshuffled
451	Right hand	S-R Model	60.4167	Unshuffled
452	Right hand	S-R Model	62.5	Unshuffled
453	Right hand	S-R Model	65.625	Unshuffled
454	Right hand	S-R Model	66.6667	Unshuffled
455	Right hand	S-R Model	58.3333	Unshuffled
456	Right hand	S-R Model	62.5	Unshuffled
457	Right hand	S-R Model	60.4167	Unshuffled
458	Right hand	S-R Model	65.625	Unshuffled
459	Right hand	S-R Model	59.375	Unshuffled
460	Right hand	S-R Model	65.625	Unshuffled
461	Right hand	S-R Model	67.7083	Unshuffled
462	Right hand	S-R Model	68.75	Unshuffled
463	Right hand	S-R Model	65.625	Unshuffled
464	Right hand	S-R Model	66.6667	Unshuffled
465	Right hand	S-R Model	63.5417	Unshuffled
466	Right hand	S-R Model	65.625	Unshuffled
467	Right hand	S-R Model	64.5833	Unshuffled
468	Right hand	S-R Model	56.25	Unshuffled
469	Right hand	S-R Model	55.2083	Unshuffled
470	Right hand	S-R Model	56.25	Unshuffled
471	Right hand	S-R Model	60.4167	Unshuffled
472	Right hand	S-R Model	67.7083	Unshuffled
473	Right hand	S-R Model	70.8333	Unshuffled
474	Right hand	S-R Model	59.375	Unshuffled
475	Right hand	S-R Model	63.5417	Unshuffled
476	Right hand	S-R Model	67.7083	Unshuffled
477	Right hand	S-R Model	51.0417	Unshuffled
478	Right hand	S-R Model	60.4167	Unshuffled
479	Right hand	S-R Model	61.4583	Unshuffled
480	Right hand	S-R Model	56.25	Unshuffled
481	Right hand	S-R Model	60.4167	Unshuffled
482	Right hand	S-R Model	68.75	Unshuffled
483	Right hand	S-R Model	56.25	Unshuffled
484	Right hand	S-R Model	65.625	Unshuffled
485	Right hand	S-R Model	69.7917	Unshuffled
486	Right hand	S-R Model	62.5	Unshuffled
487	Right hand	S-R Model	67.7083	Unshuffled
488	Right hand	S-R Model	70.8333	Unshuffled
489	Right hand	S-R Model	62.5	Unshuffled
490	Right hand	S-R Model	60.4167	Unshuffled
491	Right hand	S-R Model	51.0417	Unshuffled
492	Right hand	S-R Model	65.625	Unshuffled
493	Right hand	S-R Model	60.4167	Unshuffled
494	Right hand	S-R Model	57.2917	Unshuffled
495	Right hand	S-R Model	58.3333	Unshuffled
496	Right hand	S-R Model	66.6667	Unshuffled
497	Right hand	S-R Model	65.625	Unshuffled
498	Right hand	S-R Model	60.4167	Unshuffled
499	Right hand	S-R Model	52.0833	Unshuffled
500	Right hand	S-R Model	59.375	Unshuffled
501	Right hand	S-R Model	63.5417	Unshuffled
502	Right hand	S-R Model	59.375	Unshuffled
503	Right hand	S-R Model	60.4167	Unshuffled
504	Right hand	S-R Model	62.5	Unshuffled
505	Right hand	S-R Model	65.625	Unshuffled
506	Right hand	S-R Model	56.25	Unshuffled
507	Right hand	S-R Model	64.5833	Unshuffled
508	Right hand	S-R Model	69.7917	Unshuffled
509	Right hand	S-R Model	59.375	Unshuffled
510	Right hand	S-R Model	60.4167	Unshuffled
511	Right hand	S-R Model	66.6667	Unshuffled
512	Right hand	S-R Model	67.7083	Unshuffled
513	Right hand	S-R Model	67.7083	Unshuffled
514	Right hand	S-R Model	66.6667	Unshuffled
515	Right hand	S-R Model	61.4583	Unshuffled
516	Right hand	S-R Model	59.375	Unshuffled
517	Right hand	S-R Model	62.5	Unshuffled
518	Right hand	S-R Model	62.5	Unshuffled
519	Right hand	S-R Model	59.375	Unshuffled
520	Right hand	S-R Model	63.5417	Unshuffled
521	Right hand	S-R Model	61.4583	Unshuffled
522	Right hand	S-R Model	66.6667	Unshuffled
523	Right hand	S-R Model	62.5	Unshuffled
524	Right hand	S-R Model	60.4167	Unshuffled
525	Right hand	S-R Model	60.4167	Unshuffled
526	Right hand	S-R Model	61.4583	Unshuffled
527	Right hand	S-R Model	62.5	Unshuffled
528	Right hand	S-R Model	62.5	Unshuffled
529	Right hand	S-R Model	66.6667	Unshuffled
530	Right hand	S-R Model	59.375	Unshuffled
531	Right hand	S-R Model	60.4167	Unshuffled
532	Right hand	S-R Model	61.4583	Unshuffled
533	Right hand	S-R Model	62.5	Unshuffled
534	Right hand	S-R Model	69.7917	Unshuffled
535	Right hand	S-R Model	65.625	Unshuffled
536	Right hand	S-R Model	61.4583	Unshuffled
537	Right hand	S-R Model	53.125	Unshuffled
538	Right hand	S-R Model	61.4583	Unshuffled
539	Right hand	S-R Model	66.6667	Unshuffled
540	Right hand	S-R Model	55.2083	Unshuffled
541	Right hand	S-R Model	66.6667	Unshuffled
542	Right hand	S-R Model	57.2917	Unshuffled
543	Right hand	S-R Model	53.125	Unshuffled
544	Right hand	S-R Model	64.5833	Unshuffled
545	Right hand	S-R Model	66.6667	Unshuffled
546	Right hand	S-R Model	70.8333	Unshuffled
547	Right hand	S-R Model	55.2083	Unshuffled
548	Right hand	S-R Model	53.125	Unshuffled
549	Right hand	S-R Model	57.2917	Unshuffled
550	Right hand	S-R Model	61.4583	Unshuffled
551	Right hand	S-R Model	55.2083	Unshuffled
552	Right hand	S-R Model	64.5833	Unshuffled
553	Right hand	S-R Model	67.7083	Unshuffled
554	Right hand	S-R Model	60.4167	Unshuffled
555	Right hand	S-R Model	69.7917	Unshuffled
556	Right hand	S-R Model	64.5833	Unshuffled
557	Right hand	S-R Model	62.5	Unshuffled
558	Right hand	S-R Model	60.4167	Unshuffled
559	Right hand	S-R Model	60.4167	Unshuffled
560	Right hand	S-R Model	54.1667	Unshuffled
561	Right hand	S-R Model	64.5833	Unshuffled
562	Right hand	S-R Model	59.375	Unshuffled
563	Right hand	S-R Model	66.6667	Unshuffled
564	Right hand	S-R Model	54.1667	Unshuffled
565	Right hand	S-R Model	52.0833	Unshuffled
566	Right hand	S-R Model	56.25	Unshuffled
567	Right hand	S-R Model	64.5833	Unshuffled
568	Right hand	S-R Model	62.5	Unshuffled
569	Right hand	S-R Model	67.7083	Unshuffled
570	Right hand	S-R Model	57.2917	Unshuffled
571	Right hand	S-R Model	69.7917	Unshuffled
572	Right hand	S-R Model	59.375	Unshuffled
573	Right hand	S-R Model	58.3333	Unshuffled
574	Right hand	S-R Model	62.5	Unshuffled
575	Right hand	S-R Model	61.4583	Unshuffled
576	Right hand	S-R Model	65.625	Unshuffled
577	Right hand	S-R Model	63.5417	Unshuffled
578	Right hand	S-R Model	55.2083	Unshuffled
579	Right hand	S-R Model	60.4167	Unshuffled
580	Right hand	S-R Model	52.0833	Unshuffled
581	Right hand	S-R Model	65.625	Unshuffled
582	Right hand	S-R Model	61.4583	Unshuffled
583	Right hand	S-R Model	57.2917	Unshuffled
584	Right hand	S-R Model	61.4583	Unshuffled
585	Right hand	S-R Model	60.4167	Unshuffled
586	Right hand	S-R Model	58.3333	Unshuffled
587	Right hand	S-R Model	66.6667	Unshuffled
588	Right hand	S-R Model	67.7083	Unshuffled
589	Right hand	S-R Model	67.7083	Unshuffled
590	Right hand	S-R Model	65.625	Unshuffled
591	Right hand	S-R Model	61.4583	Unshuffled
592	Right hand	S-R Model	60.4167	Unshuffled
593	Right hand	S-R Model	59.375	Unshuffled
594	Right hand	S-R Model	61.4583	Unshuffled
595	Right hand	S-R Model	65.625	Unshuffled
596	Right hand	S-R Model	65.625	Unshuffled
597	Right hand	S-R Model	67.7083	Unshuffled
598	Right hand	S-R Model	67.7083	Unshuffled
599	Right hand	S-R Model	64.5833	Unshuffled
600	Right hand	S-R Model	58.3333	Unshuffled
601	Right hand	S-R Model	68.75	Unshuffled
602	Right hand	S-R Model	68.75	Unshuffled
603	Right hand	S-R Model	60.4167	Unshuffled
604	Right hand	S-R Model	61.4583	Unshuffled
605	Right hand	S-R Model	59.375	Unshuffled
606	Right hand	S-R Model	56.25	Unshuffled
607	Right hand	S-R Model	60.4167	Unshuffled
608	Right hand	S-R Model	65.625	Unshuffled
609	Right hand	S-R Model	68.75	Unshuffled
610	Right hand	S-R Model	65.625	Unshuffled
611	Right hand	S-R Model	68.75	Unshuffled
612	Right hand	S-R Model	56.25	Unshuffled
613	Right hand	S-R Model	64.5833	Unshuffled
614	Right hand	S-R Model	63.5417	Unshuffled
615	Right hand	S-R Model	61.4583	Unshuffled
616	Right hand	S-R Model	64.5833	Unshuffled
617	Right hand	S-R Model	59.375	Unshuffled
618	Right hand	S-R Model	67.7083	Unshuffled
619	Right hand	S-R Model	62.5	Unshuffled
620	Right hand	S-R Model	64.5833	Unshuffled
621	Right hand	S-R Model	71.875	Unshuffled
622	Right hand	S-R Model	63.5417	Unshuffled
623	Right hand	S-R Model	56.25	Unshuffled
624	Right hand	S-R Model	59.375	Unshuffled
625	Right hand	S-R Model	62.5	Unshuffled
626	Right hand	S-R Model	67.7083	Unshuffled
627	Right hand	S-R Model	70.8333	Unshuffled
628	Right hand	S-R Model	62.5	Unshuffled
629	Right hand	S-R Model	64.5833	Unshuffled
630	Right hand	S-R Model	57.2917	Unshuffled
631	Right hand	S-R Model	58.3333	Unshuffled
632	Right hand	S-R Model	66.6667	Unshuffled
633	Right hand	S-R Model	60.4167	Unshuffled
634	Right hand	S-R Model	64.5833	Unshuffled
635	Right hand	S-R Model	66.6667	Unshuffled
636	Right hand	S-R Model	65.625	Unshuffled
637	Right hand	S-R Model	64.5833	Unshuffled
638	Right hand	S-R Model	66.6667	Unshuffled
639	Right hand	S-R Model	66.6667	Unshuffled
640	Right hand	S-R Model	63.5417	Unshuffled
641	Right hand	S-R Model	64.5833	Unshuffled
642	Right hand	S-R Model	70.8333	Unshuffled
643	Right hand	S-R Model	63.5417	Unshuffled
644	Right hand	S-R Model	63.5417	Unshuffled
645	Right hand	S-R Model	66.6667	Unshuffled
646	Right hand	S-R Model	76.0417	Unshuffled
647	Right hand	S-R Model	58.3333	Unshuffled
648	Right hand	S-R Model	65.625	Unshuffled
649	Right hand	S-R Model	65.625	Unshuffled
650	Right hand	S-R Model	58.3333	Unshuffled
651	Right hand	S-R Model	64.5833	Unshuffled
652	Right hand	S-R Model	60.4167	Unshuffled
653	Right hand	S-R Model	62.5	Unshuffled
654	Right hand	S-R Model	56.25	Unshuffled
655	Right hand	S-R Model	58.3333	Unshuffled
656	Right hand	S-R Model	64.5833	Unshuffled
657	Right hand	S-R Model	58.3333	Unshuffled
658	Right hand	S-R Model	57.2917	Unshuffled
659	Right hand	S-R Model	70.8333	Unshuffled
660	Right hand	S-R Model	76.0417	Unshuffled
661	Right hand	S-R Model	63.5417	Unshuffled
662	Right hand	S-R Model	61.4583	Unshuffled
663	Right hand	S-R Model	68.75	Unshuffled
664	Right hand	S-R Model	57.2917	Unshuffled
665	Right hand	S-R Model	58.3333	Unshuffled
666	Right hand	S-R Model	59.375	Unshuffled
667	Right hand	S-R Model	62.5	Unshuffled
668	Right hand	S-R Model	62.5	Unshuffled
669	Right hand	S-R Model	55.2083	Unshuffled
670	Right hand	S-R Model	58.3333	Unshuffled
671	Right hand	S-R Model	63.5417	Unshuffled
672	Right hand	S-R Model	64.5833	Unshuffled
673	Right hand	S-R Model	60.4167	Unshuffled
674	Right hand	S-R Model	62.5	Unshuffled
675	Right hand	S-R Model	65.625	Unshuffled
676	Right hand	S-R Model	60.4167	Unshuffled
677	Right hand	S-R Model	51.0417	Unshuffled
678	Right hand	S-R Model	62.5	Unshuffled
679	Right hand	S-R Model	60.4167	Unshuffled
680	Right hand	S-R Model	58.3333	Unshuffled
681	Right hand	S-R Model	63.5417	Unshuffled
682	Right hand	S-R Model	64.5833	Unshuffled
683	Right hand	S-R Model	65.625	Unshuffled
684	Right hand	S-R Model	64.5833	Unshuffled
685	Right hand	S-R Model	62.5	Unshuffled
686	Right hand	S-R Model	68.75	Unshuffled
687	Right hand	S-R Model	76.0417	Unshuffled
688	Right hand	S-R Model	62.5	Unshuffled
689	Right hand	S-R Model	56.25	Unshuffled
690	Right hand	S-R Model	63.5417	Unshuffled
691	Right hand	S-R Model	58.3333	Unshuffled
692	Right hand	S-R Model	57.2917	Unshuffled
693	Right hand	S-R Model	55.2083	Unshuffled
694	Right hand	S-R Model	66.6667	Unshuffled
695	Right hand	S-R Model	57.2917	Unshuffled
696	Right hand	S-R Model	55.2083	Unshuffled
697	Right hand	S-R Model	66.6667	Unshuffled
698	Right hand	S-R Model	59.375	Unshuffled
699	Right hand	S-R Model	58.3333	Unshuffled
700	Right hand	S-R Model	75	Unshuffled
701	Right hand	S-R Model	59.375	Unshuffled
702	Right hand	S-R Model	63.5417	Unshuffled
703	Right hand	S-R Model	80.2083	Unshuffled
704	Right hand	S-R Model	65.625	Unshuffled
705	Right hand	S-R Model	57.2917	Unshuffled
706	Right hand	S-R Model	68.75	Unshuffled
707	Right hand	S-R Model	62.5	Unshuffled
708	Right hand	S-R Model	59.375	Unshuffled
709	Right hand	S-R Model	68.75	Unshuffled
710	Right hand	S-R Model	63.5417	Unshuffled
711	Right hand	S-R Model	63.5417	Unshuffled
712	Right hand	S-R Model	62.5	Unshuffled
713	Right hand	S-R Model	66.6667	Unshuffled
714	Right hand	S-R Model	63.5417	Unshuffled
715	Right hand	S-R Model	66.6667	Unshuffled
716	Right hand	S-R Model	63.5417	Unshuffled
717	Right hand	S-R Model	62.5	Unshuffled
718	Right hand	S-R Model	66.6667	Unshuffled
719	Right hand	S-R Model	67.7083	Unshuffled
720	Right hand	S-R Model	59.375	Unshuffled
721	Right hand	S-R Model	64.5833	Unshuffled
722	Right hand	S-R Model	62.5	Unshuffled
723	Right hand	S-R Model	61.4583	Unshuffled
724	Right hand	S-R Model	64.5833	Unshuffled
725	Right hand	S-R Model	60.4167	Unshuffled
726	Right hand	S-R Model	63.5417	Unshuffled
727	Right hand	S-R Model	59.375	Unshuffled
728	Right hand	S-R Model	66.6667	Unshuffled
729	Right hand	S-R Model	72.9167	Unshuffled
730	Right hand	S-R Model	72.9167	Unshuffled
731	Right hand	S-R Model	57.2917	Unshuffled
732	Right hand	S-R Model	64.5833	Unshuffled
733	Right hand	S-R Model	59.375	Unshuffled
734	Right hand	S-R Model	61.4583	Unshuffled
735	Right hand	S-R Model	65.625	Unshuffled
736	Right hand	S-R Model	61.4583	Unshuffled
737	Right hand	S-R Model	67.7083	Unshuffled
738	Right hand	S-R Model	68.75	Unshuffled
739	Right hand	S-R Model	68.75	Unshuffled
740	Right hand	S-R Model	63.5417	Unshuffled
741	Right hand	S-R Model	57.2917	Unshuffled
742	Right hand	S-R Model	65.625	Unshuffled
743	Right hand	S-R Model	63.5417	Unshuffled
744	Right hand	S-R Model	59.375	Unshuffled
745	Right hand	S-R Model	67.7083	Unshuffled
746	Right hand	S-R Model	63.5417	Unshuffled
747	Right hand	S-R Model	62.5	Unshuffled
748	Right hand	S-R Model	64.5833	Unshuffled
749	Right hand	S-R Model	63.5417	Unshuffled
750	Right hand	S-R Model	65.625	Unshuffled
751	Right hand	S-R Model	58.3333	Unshuffled
752	Right hand	S-R Model	59.375	Unshuffled
753	Right hand	S-R Model	62.5	Unshuffled
754	Right hand	S-R Model	57.2917	Unshuffled
755	Right hand	S-R Model	60.4167	Unshuffled
756	Right hand	S-R Model	59.375	Unshuffled
757	Right hand	S-R Model	57.2917	Unshuffled
758	Right hand	S-R Model	69.7917	Unshuffled
759	Right hand	S-R Model	66.6667	Unshuffled
760	Right hand	S-R Model	55.2083	Unshuffled
761	Right hand	S-R Model	62.5	Unshuffled
762	Right hand	S-R Model	61.4583	Unshuffled
763	Right hand	S-R Model	61.4583	Unshuffled
764	Right hand	S-R Model	57.2917	Unshuffled
765	Right hand	S-R Model	61.4583	Unshuffled
766	Right hand	S-R Model	73.9583	Unshuffled
767	Right hand	S-R Model	58.3333	Unshuffled
768	Right hand	S-R Model	67.7083	Unshuffled
769	Right hand	S-R Model	67.7083	Unshuffled
770	Right hand	S-R Model	64.5833	Unshuffled
771	Right hand	S-R Model	69.7917	Unshuffled
772	Right hand	S-R Model	67.7083	Unshuffled
773	Right hand	S-R Model	61.4583	Unshuffled
774	Right hand	S-R Model	57.2917	Unshuffled
775	Right hand	S-R Model	62.5	Unshuffled
776	Right hand	S-R Model	69.7917	Unshuffled
777	Right hand	S-R Model	53.125	Unshuffled
778	Right hand	S-R Model	61.4583	Unshuffled
779	Right hand	S-R Model	61.4583	Unshuffled
780	Right hand	S-R Model	68.75	Unshuffled
781	Right hand	S-R Model	70.8333	Unshuffled
782	Right hand	S-R Model	65.625	Unshuffled
783	Right hand	S-R Model	63.5417	Unshuffled
784	Right hand	S-R Model	66.6667	Unshuffled
785	Right hand	S-R Model	66.6667	Unshuffled
786	Right hand	S-R Model	66.6667	Unshuffled
787	Right hand	S-R Model	62.5	Unshuffled
788	Right hand	S-R Model	61.4583	Unshuffled
789	Right hand	S-R Model	64.5833	Unshuffled
790	Right hand	S-R Model	62.5	Unshuffled
791	Right hand	S-R Model	69.7917	Unshuffled
792	Right hand	S-R Model	63.5417	Unshuffled
793	Right hand	S-R Model	56.25	Unshuffled
794	Right hand	S-R Model	64.5833	Unshuffled
795	Right hand	S-R Model	62.5	Unshuffled
796	Right hand	S-R Model	65.625	Unshuffled
797	Right hand	S-R Model	69.7917	Unshuffled
798	Right hand	S-R Model	65.625	Unshuffled
799	Right hand	S-R Model	69.7917	Unshuffled
800	Right hand	S-R Model	67.7083	Unshuffled
801	Right hand	S-R Model	54.1667	Unshuffled
802	Right hand	S-R Model	67.7083	Unshuffled
803	Right hand	S-R Model	63.5417	Unshuffled
804	Right hand	S-R Model	59.375	Unshuffled
805	Right hand	S-R Model	61.4583	Unshuffled
806	Right hand	S-R Model	60.4167	Unshuffled
807	Right hand	S-R Model	68.75	Unshuffled
808	Right hand	S-R Model	65.625	Unshuffled
809	Right hand	S-R Model	60.4167	Unshuffled
810	Right hand	S-R Model	60.4167	Unshuffled
811	Right hand	S-R Model	60.4167	Unshuffled
812	Right hand	S-R Model	52.0833	Unshuffled
813	Right hand	S-R Model	56.25	Unshuffled
814	Right hand	S-R Model	52.0833	Unshuffled
815	Right hand	S-R Model	61.4583	Unshuffled
816	Right hand	S-R Model	53.125	Unshuffled
817	Right hand	S-R Model	60.4167	Unshuffled
818	Right hand	S-R Model	66.6667	Unshuffled
819	Right hand	S-R Model	62.5	Unshuffled
820	Right hand	S-R Model	60.4167	Unshuffled
821	Right hand	S-R Model	61.4583	Unshuffled
822	Right hand	S-R Model	62.5	Unshuffled
823	Right hand	S-R Model	55.2083	Unshuffled
824	Right hand	S-R Model	64.5833	Unshuffled
825	Right hand	S-R Model	60.4167	Unshuffled
826	Right hand	S-R Model	60.4167	Unshuffled
827	Right hand	S-R Model	65.625	Unshuffled
828	Right hand	S-R Model	61.4583	Unshuffled
829	Right hand	S-R Model	61.4583	Unshuffled
830	Right hand	S-R Model	61.4583	Unshuffled
831	Right hand	S-R Model	63.5417	Unshuffled
832	Right hand	S-R Model	59.375	Unshuffled
833	Right hand	S-R Model	66.6667	Unshuffled
834	Right hand	S-R Model	65.625	Unshuffled
835	Right hand	S-R Model	63.5417	Unshuffled
836	Right hand	S-R Model	63.5417	Unshuffled
837	Right hand	S-R Model	66.6667	Unshuffled
838	Right hand	S-R Model	76.0417	Unshuffled
839	Right hand	S-R Model	61.4583	Unshuffled
840	Right hand	S-R Model	61.4583	Unshuffled
841	Right hand	S-R Model	60.4167	Unshuffled
842	Right hand	S-R Model	61.4583	Unshuffled
843	Right hand	S-R Model	67.7083	Unshuffled
844	Right hand	S-R Model	61.4583	Unshuffled
845	Right hand	S-R Model	64.5833	Unshuffled
846	Right hand	S-R Model	62.5	Unshuffled
847	Right hand	S-R Model	76.0417	Unshuffled
848	Right hand	S-R Model	63.5417	Unshuffled
849	Right hand	S-R Model	64.5833	Unshuffled
850	Right hand	S-R Model	58.3333	Unshuffled
851	Right hand	S-R Model	63.5417	Unshuffled
852	Right hand	S-R Model	60.4167	Unshuffled
853	Right hand	S-R Model	63.5417	Unshuffled
854	Right hand	S-R Model	53.125	Unshuffled
855	Right hand	S-R Model	65.625	Unshuffled
856	Right hand	S-R Model	57.2917	Unshuffled
857	Right hand	S-R Model	70.8333	Unshuffled
858	Right hand	S-R Model	68.75	Unshuffled
859	Right hand	S-R Model	57.2917	Unshuffled
860	Right hand	S-R Model	60.4167	Unshuffled
861	Right hand	S-R Model	63.5417	Unshuffled
862	Right hand	S-R Model	61.4583	Unshuffled
863	Right hand	S-R Model	59.375	Unshuffled
864	Right hand	S-R Model	61.4583	Unshuffled
865	Right hand	S-R Model	66.6667	Unshuffled
866	Right hand	S-R Model	59.375	Unshuffled
867	Right hand	S-R Model	67.7083	Unshuffled
868	Right hand	S-R Model	60.4167	Unshuffled
869	Right hand	S-R Model	59.375	Unshuffled
870	Right hand	S-R Model	62.5	Unshuffled
871	Right hand	S-R Model	55.2083	Unshuffled
872	Right hand	S-R Model	66.6667	Unshuffled
873	Right hand	S-R Model	54.1667	Unshuffled
874	Right hand	S-R Model	58.3333	Unshuffled
875	Right hand	S-R Model	71.875	Unshuffled
876	Right hand	S-R Model	65.625	Unshuffled
877	Right hand	S-R Model	60.4167	Unshuffled
878	Right hand	S-R Model	62.5	Unshuffled
879	Right hand	S-R Model	64.5833	Unshuffled
880	Right hand	S-R Model	65.625	Unshuffled
881	Right hand	S-R Model	60.4167	Unshuffled
882	Right hand	S-R Model	58.3333	Unshuffled
883	Right hand	S-R Model	63.5417	Unshuffled
884	Right hand	S-R Model	58.3333	Unshuffled
885	Right hand	S-R Model	63.5417	Unshuffled
886	Right hand	S-R Model	60.4167	Unshuffled
887	Right hand	S-R Model	61.4583	Unshuffled
888	Right hand	S-R Model	66.6667	Unshuffled
889	Right hand	S-R Model	64.5833	Unshuffled
890	Right hand	S-R Model	62.5	Unshuffled
891	Right hand	S-R Model	57.2917	Unshuffled
892	Right hand	S-R Model	63.5417	Unshuffled
893	Right hand	S-R Model	58.3333	Unshuffled
894	Right hand	S-R Model	57.2917	Unshuffled
895	Right hand	S-R Model	52.0833	Unshuffled
896	Right hand	S-R Model	60.4167	Unshuffled
897	Right hand	S-R Model	59.375	Unshuffled
898	Right hand	S-R Model	57.2917	Unshuffled
899	Right hand	S-R Model	66.6667	Unshuffled
900	Right hand	S-R Model	61.4583	Unshuffled
901	Right hand	S-R Model	67.7083	Unshuffled
902	Right hand	S-R Model	55.2083	Unshuffled
903	Right hand	S-R Model	64.5833	Unshuffled
904	Right hand	S-R Model	56.25	Unshuffled
905	Right hand	S-R Model	55.2083	Unshuffled
906	Right hand	S-R Model	65.625	Unshuffled
907	Right hand	S-R Model	61.4583	Unshuffled
908	Right hand	S-R Model	56.25	Unshuffled
909	Right hand	S-R Model	60.4167	Unshuffled
910	Right hand	S-R Model	68.75	Unshuffled
911	Right hand	S-R Model	60.4167	Unshuffled
912	Right hand	S-R Model	64.5833	Unshuffled
913	Right hand	S-R Model	63.5417	Unshuffled
914	Right hand	S-R Model	62.5	Unshuffled
915	Right hand	S-R Model	64.5833	Unshuffled
916	Right hand	S-R Model	66.6667	Unshuffled
917	Right hand	S-R Model	71.875	Unshuffled
918	Right hand	S-R Model	63.5417	Unshuffled
919	Right hand	S-R Model	59.375	Unshuffled
920	Right hand	S-R Model	60.4167	Unshuffled
921	Right hand	S-R Model	58.3333	Unshuffled
922	Right hand	S-R Model	56.25	Unshuffled
923	Right hand	S-R Model	58.3333	Unshuffled
924	Right hand	S-R Model	62.5	Unshuffled
925	Right hand	S-R Model	58.3333	Unshuffled
926	Right hand	S-R Model	50	Unshuffled
927	Right hand	S-R Model	55.2083	Unshuffled
928	Right hand	S-R Model	62.5	Unshuffled
929	Right hand	S-R Model	64.5833	Unshuffled
930	Right hand	S-R Model	66.6667	Unshuffled
931	Right hand	S-R Model	58.3333	Unshuffled
932	Right hand	S-R Model	65.625	Unshuffled
933	Right hand	S-R Model	72.9167	Unshuffled
934	Right hand	S-R Model	60.4167	Unshuffled
935	Right hand	S-R Model	63.5417	Unshuffled
936	Right hand	S-R Model	64.5833	Unshuffled
937	Right hand	S-R Model	60.4167	Unshuffled
938	Right hand	S-R Model	63.5417	Unshuffled
939	Right hand	S-R Model	63.5417	Unshuffled
940	Right hand	S-R Model	62.5	Unshuffled
941	Right hand	S-R Model	62.5	Unshuffled
942	Right hand	S-R Model	63.5417	Unshuffled
943	Right hand	S-R Model	57.2917	Unshuffled
944	Right hand	S-R Model	60.4167	Unshuffled
945	Right hand	S-R Model	60.4167	Unshuffled
946	Right hand	S-R Model	68.75	Unshuffled
947	Right hand	S-R Model	75	Unshuffled
948	Right hand	S-R Model	55.2083	Unshuffled
949	Right hand	S-R Model	61.4583	Unshuffled
950	Right hand	S-R Model	56.25	Unshuffled
951	Right hand	S-R Model	71.875	Unshuffled
952	Right hand	S-R Model	70.8333	Unshuffled
953	Right hand	S-R Model	65.625	Unshuffled
954	Right hand	S-R Model	67.7083	Unshuffled
955	Right hand	S-R Model	64.5833	Unshuffled
956	Right hand	S-R Model	58.3333	Unshuffled
957	Right hand	S-R Model	65.625	Unshuffled
958	Right hand	S-R Model	63.5417	Unshuffled
959	Right hand	S-R Model	65.625	Unshuffled
960	Right hand	S-R Model	67.7083	Unshuffled
961	Right hand	S-R Model	59.375	Unshuffled
962	Right hand	S-R Model	62.5	Unshuffled
963	Right hand	S-R Model	55.2083	Unshuffled
964	Right hand	S-R Model	63.5417	Unshuffled
965	Right hand	S-R Model	64.5833	Unshuffled
966	Right hand	S-R Model	57.2917	Unshuffled
967	Right hand	S-R Model	60.4167	Unshuffled
968	Right hand	S-R Model	71.875	Unshuffled
969	Right hand	S-R Model	57.2917	Unshuffled
970	Right hand	S-R Model	63.5417	Unshuffled
971	Right hand	S-R Model	62.5	Unshuffled
972	Right hand	S-R Model	57.2917	Unshuffled
973	Right hand	S-R Model	48.9583	Unshuffled
974	Right hand	S-R Model	59.375	Unshuffled
975	Right hand	S-R Model	54.1667	Unshuffled
976	Right hand	S-R Model	63.5417	Unshuffled
977	Right hand	S-R Model	63.5417	Unshuffled
978	Right hand	S-R Model	64.5833	Unshuffled
979	Right hand	S-R Model	73.9583	Unshuffled
980	Right hand	S-R Model	59.375	Unshuffled
981	Right hand	S-R Model	58.3333	Unshuffled
982	Right hand	S-R Model	61.4583	Unshuffled
983	Right hand	S-R Model	54.1667	Unshuffled
984	Right hand	S-R Model	54.1667	Unshuffled
985	Right hand	S-R Model	60.4167	Unshuffled
986	Right hand	S-R Model	67.7083	Unshuffled
987	Right hand	S-R Model	63.5417	Unshuffled
988	Right hand	S-R Model	70.8333	Unshuffled
989	Right hand	S-R Model	63.5417	Unshuffled
990	Right hand	S-R Model	71.875	Unshuffled
991	Right hand	S-R Model	70.8333	Unshuffled
992	Right hand	S-R Model	60.4167	Unshuffled
993	Right hand	S-R Model	57.2917	Unshuffled
994	Right hand	S-R Model	67.7083	Unshuffled
995	Right hand	S-R Model	68.75	Unshuffled
996	Right hand	S-R Model	64.5833	Unshuffled
997	Right hand	S-R Model	63.5417	Unshuffled
998	Right hand	S-R Model	64.5833	Unshuffled
999	Right hand	S-R Model	69.7917	Unshuffled
1000	Left hand	S-R Model	78.125	Unshuffled
1001	Left hand	S-R Model	75	Unshuffled
1002	Left hand	S-R Model	80.2083	Unshuffled
1003	Left hand	S-R Model	78.125	Unshuffled
1004	Left hand	S-R Model	67.7083	Unshuffled
1005	Left hand	S-R Model	72.9167	Unshuffled
1006	Left hand	S-R Model	80.2083	Unshuffled
1007	Left hand	S-R Model	71.875	Unshuffled
1008	Left hand	S-R Model	79.1667	Unshuffled
1009	Left hand	S-R Model	72.9167	Unshuffled
1010	Left hand	S-R Model	80.2083	Unshuffled
1011	Left hand	S-R Model	82.2917	Unshuffled
1012	Left hand	S-R Model	76.0417	Unshuffled
1013	Left hand	S-R Model	79.1667	Unshuffled
1014	Left hand	S-R Model	76.0417	Unshuffled
1015	Left hand	S-R Model	80.2083	Unshuffled
1016	Left hand	S-R Model	78.125	Unshuffled
1017	Left hand	S-R Model	76.0417	Unshuffled
1018	Left hand	S-R Model	80.2083	Unshuffled
1019	Left hand	S-R Model	73.9583	Unshuffled
1020	Left hand	S-R Model	77.0833	Unshuffled
1021	Left hand	S-R Model	79.1667	Unshuffled
1022	Left hand	S-R Model	79.1667	Unshuffled
1023	Left hand	S-R Model	69.7917	Unshuffled
1024	Left hand	S-R Model	68.75	Unshuffled
1025	Left hand	S-R Model	69.7917	Unshuffled
1026	Left hand	S-R Model	79.1667	Unshuffled
1027	Left hand	S-R Model	75	Unshuffled
1028	Left hand	S-R Model	73.9583	Unshuffled
1029	Left hand	S-R Model	80.2083	Unshuffled
1030	Left hand	S-R Model	77.0833	Unshuffled
1031	Left hand	S-R Model	69.7917	Unshuffled
1032	Left hand	S-R Model	82.2917	Unshuffled
1033	Left hand	S-R Model	77.0833	Unshuffled
1034	Left hand	S-R Model	82.2917	Unshuffled
1035	Left hand	S-R Model	89.5833	Unshuffled
1036	Left hand	S-R Model	78.125	Unshuffled
1037	Left hand	S-R Model	82.2917	Unshuffled
1038	Left hand	S-R Model	83.3333	Unshuffled
1039	Left hand	S-R Model	77.0833	Unshuffled
1040	Left hand	S-R Model	80.2083	Unshuffled
1041	Left hand	S-R Model	76.0417	Unshuffled
1042	Left hand	S-R Model	73.9583	Unshuffled
1043	Left hand	S-R Model	82.2917	Unshuffled
1044	Left hand	S-R Model	76.0417	Unshuffled
1045	Left hand	S-R Model	76.0417	Unshuffled
1046	Left hand	S-R Model	72.9167	Unshuffled
1047	Left hand	S-R Model	68.75	Unshuffled
1048	Left hand	S-R Model	78.125	Unshuffled
1049	Left hand	S-R Model	81.25	Unshuffled
1050	Left hand	S-R Model	76.0417	Unshuffled
1051	Left hand	S-R Model	71.875	Unshuffled
1052	Left hand	S-R Model	76.0417	Unshuffled
1053	Left hand	S-R Model	81.25	Unshuffled
1054	Left hand	S-R Model	86.4583	Unshuffled
1055	Left hand	S-R Model	75	Unshuffled
1056	Left hand	S-R Model	80.2083	Unshuffled
1057	Left hand	S-R Model	86.4583	Unshuffled
1058	Left hand	S-R Model	75	Unshuffled
1059	Left hand	S-R Model	75	Unshuffled
1060	Left hand	S-R Model	78.125	Unshuffled
1061	Left hand	S-R Model	77.0833	Unshuffled
1062	Left hand	S-R Model	73.9583	Unshuffled
1063	Left hand	S-R Model	78.125	Unshuffled
1064	Left hand	S-R Model	77.0833	Unshuffled
1065	Left hand	S-R Model	82.2917	Unshuffled
1066	Left hand	S-R Model	81.25	Unshuffled
1067	Left hand	S-R Model	75	Unshuffled
1068	Left hand	S-R Model	72.9167	Unshuffled
1069	Left hand	S-R Model	84.375	Unshuffled
1070	Left hand	S-R Model	77.0833	Unshuffled
1071	Left hand	S-R Model	81.25	Unshuffled
1072	Left hand	S-R Model	73.9583	Unshuffled
1073	Left hand	S-R Model	85.4167	Unshuffled
1074	Left hand	S-R Model	80.2083	Unshuffled
1075	Left hand	S-R Model	78.125	Unshuffled
1076	Left hand	S-R Model	73.9583	Unshuffled
1077	Left hand	S-R Model	75	Unshuffled
1078	Left hand	S-R Model	70.8333	Unshuffled
1079	Left hand	S-R Model	73.9583	Unshuffled
1080	Left hand	S-R Model	76.0417	Unshuffled
1081	Left hand	S-R Model	73.9583	Unshuffled
1082	Left hand	S-R Model	84.375	Unshuffled
1083	Left hand	S-R Model	72.9167	Unshuffled
1084	Left hand	S-R Model	72.9167	Unshuffled
1085	Left hand	S-R Model	84.375	Unshuffled
1086	Left hand	S-R Model	80.2083	Unshuffled
1087	Left hand	S-R Model	70.8333	Unshuffled
1088	Left hand	S-R Model	81.25	Unshuffled
1089	Left hand	S-R Model	85.4167	Unshuffled
1090	Left hand	S-R Model	79.1667	Unshuffled
1091	Left hand	S-R Model	75	Unshuffled
1092	Left hand	S-R Model	76.0417	Unshuffled
1093	Left hand	S-R Model	79.1667	Unshuffled
1094	Left hand	S-R Model	77.0833	Unshuffled
1095	Left hand	S-R Model	81.25	Unshuffled
1096	Left hand	S-R Model	83.3333	Unshuffled
1097	Left hand	S-R Model	80.2083	Unshuffled
1098	Left hand	S-R Model	76.0417	Unshuffled
1099	Left hand	S-R Model	75	Unshuffled
1100	Left hand	S-R Model	77.0833	Unshuffled
1101	Left hand	S-R Model	71.875	Unshuffled
1102	Left hand	S-R Model	73.9583	Unshuffled
1103	Left hand	S-R Model	78.125	Unshuffled
1104	Left hand	S-R Model	68.75	Unshuffled
1105	Left hand	S-R Model	79.1667	Unshuffled
1106	Left hand	S-R Model	72.9167	Unshuffled
1107	Left hand	S-R Model	76.0417	Unshuffled
1108	Left hand	S-R Model	72.9167	Unshuffled
1109	Left hand	S-R Model	80.2083	Unshuffled
1110	Left hand	S-R Model	71.875	Unshuffled
1111	Left hand	S-R Model	73.9583	Unshuffled
1112	Left hand	S-R Model	84.375	Unshuffled
1113	Left hand	S-R Model	76.0417	Unshuffled
1114	Left hand	S-R Model	78.125	Unshuffled
1115	Left hand	S-R Model	77.0833	Unshuffled
1116	Left hand	S-R Model	77.0833	Unshuffled
1117	Left hand	S-R Model	79.1667	Unshuffled
1118	Left hand	S-R Model	78.125	Unshuffled
1119	Left hand	S-R Model	78.125	Unshuffled
1120	Left hand	S-R Model	73.9583	Unshuffled
1121	Left hand	S-R Model	84.375	Unshuffled
1122	Left hand	S-R Model	78.125	Unshuffled
1123	Left hand	S-R Model	67.7083	Unshuffled
1124	Left hand	S-R Model	67.7083	Unshuffled
1125	Left hand	S-R Model	80.2083	Unshuffled
1126	Left hand	S-R Model	71.875	Unshuffled
1127	Left hand	S-R Model	80.2083	Unshuffled
1128	Left hand	S-R Model	81.25	Unshuffled
1129	Left hand	S-R Model	76.0417	Unshuffled
1130	Left hand	S-R Model	78.125	Unshuffled
1131	Left hand	S-R Model	77.0833	Unshuffled
1132	Left hand	S-R Model	78.125	Unshuffled
1133	Left hand	S-R Model	82.2917	Unshuffled
1134	Left hand	S-R Model	72.9167	Unshuffled
1135	Left hand	S-R Model	75	Unshuffled
1136	Left hand	S-R Model	75	Unshuffled
1137	Left hand	S-R Model	78.125	Unshuffled
1138	Left hand	S-R Model	69.7917	Unshuffled
1139	Left hand	S-R Model	78.125	Unshuffled
1140	Left hand	S-R Model	83.3333	Unshuffled
1141	Left hand	S-R Model	72.9167	Unshuffled
1142	Left hand	S-R Model	72.9167	Unshuffled
1143	Left hand	S-R Model	84.375	Unshuffled
1144	Left hand	S-R Model	76.0417	Unshuffled
1145	Left hand	S-R Model	80.2083	Unshuffled
1146	Left hand	S-R Model	81.25	Unshuffled
1147	Left hand	S-R Model	79.1667	Unshuffled
1148	Left hand	S-R Model	76.0417	Unshuffled
1149	Left hand	S-R Model	76.0417	Unshuffled
1150	Left hand	S-R Model	84.375	Unshuffled
1151	Left hand	S-R Model	80.2083	Unshuffled
1152	Left hand	S-R Model	80.2083	Unshuffled
1153	Left hand	S-R Model	85.4167	Unshuffled
1154	Left hand	S-R Model	71.875	Unshuffled
1155	Left hand	S-R Model	79.1667	Unshuffled
1156	Left hand	S-R Model	70.8333	Unshuffled
1157	Left hand	S-R Model	78.125	Unshuffled
1158	Left hand	S-R Model	76.0417	Unshuffled
1159	Left hand	S-R Model	76.0417	Unshuffled
1160	Left hand	S-R Model	78.125	Unshuffled
1161	Left hand	S-R Model	83.3333	Unshuffled
1162	Left hand	S-R Model	78.125	Unshuffled
1163	Left hand	S-R Model	81.25	Unshuffled
1164	Left hand	S-R Model	68.75	Unshuffled
1165	Left hand	S-R Model	78.125	Unshuffled
1166	Left hand	S-R Model	73.9583	Unshuffled
1167	Left hand	S-R Model	76.0417	Unshuffled
1168	Left hand	S-R Model	76.0417	Unshuffled
1169	Left hand	S-R Model	77.0833	Unshuffled
1170	Left hand	S-R Model	76.0417	Unshuffled
1171	Left hand	S-R Model	78.125	Unshuffled
1172	Left hand	S-R Model	77.0833	Unshuffled
1173	Left hand	S-R Model	85.4167	Unshuffled
1174	Left hand	S-R Model	78.125	Unshuffled
1175	Left hand	S-R Model	67.7083	Unshuffled
1176	Left hand	S-R Model	78.125	Unshuffled
1177	Left hand	S-R Model	78.125	Unshuffled
1178	Left hand	S-R Model	77.0833	Unshuffled
1179	Left hand	S-R Model	78.125	Unshuffled
1180	Left hand	S-R Model	75	Unshuffled
1181	Left hand	S-R Model	76.0417	Unshuffled
1182	Left hand	S-R Model	80.2083	Unshuffled
1183	Left hand	S-R Model	76.0417	Unshuffled
1184	Left hand	S-R Model	77.0833	Unshuffled
1185	Left hand	S-R Model	73.9583	Unshuffled
1186	Left hand	S-R Model	83.3333	Unshuffled
1187	Left hand	S-R Model	78.125	Unshuffled
1188	Left hand	S-R Model	76.0417	Unshuffled
1189	Left hand	S-R Model	77.0833	Unshuffled
1190	Left hand	S-R Model	71.875	Unshuffled
1191	Left hand	S-R Model	79.1667	Unshuffled
1192	Left hand	S-R Model	68.75	Unshuffled
1193	Left hand	S-R Model	77.0833	Unshuffled
1194	Left hand	S-R Model	78.125	Unshuffled
1195	Left hand	S-R Model	79.1667	Unshuffled
1196	Left hand	S-R Model	84.375	Unshuffled
1197	Left hand	S-R Model	73.9583	Unshuffled
1198	Left hand	S-R Model	73.9583	Unshuffled
1199	Left hand	S-R Model	73.9583	Unshuffled
1200	Left hand	S-R Model	73.9583	Unshuffled
1201	Left hand	S-R Model	72.9167	Unshuffled
1202	Left hand	S-R Model	81.25	Unshuffled
1203	Left hand	S-R Model	81.25	Unshuffled
1204	Left hand	S-R Model	79.1667	Unshuffled
1205	Left hand	S-R Model	81.25	Unshuffled
1206	Left hand	S-R Model	83.3333	Unshuffled
1207	Left hand	S-R Model	83.3333	Unshuffled
1208	Left hand	S-R Model	78.125	Unshuffled
1209	Left hand	S-R Model	72.9167	Unshuffled
1210	Left hand	S-R Model	80.2083	Unshuffled
1211	Left hand	S-R Model	78.125	Unshuffled
1212	Left hand	S-R Model	68.75	Unshuffled
1213	Left hand	S-R Model	87.5	Unshuffled
1214	Left hand	S-R Model	79.1667	Unshuffled
1215	Left hand	S-R Model	81.25	Unshuffled
1216	Left hand	S-R Model	82.2917	Unshuffled
1217	Left hand	S-R Model	75	Unshuffled
1218	Left hand	S-R Model	82.2917	Unshuffled
1219	Left hand	S-R Model	78.125	Unshuffled
1220	Left hand	S-R Model	82.2917	Unshuffled
1221	Left hand	S-R Model	72.9167	Unshuffled
1222	Left hand	S-R Model	83.3333	Unshuffled
1223	Left hand	S-R Model	82.2917	Unshuffled
1224	Left hand	S-R Model	73.9583	Unshuffled
1225	Left hand	S-R Model	73.9583	Unshuffled
1226	Left hand	S-R Model	83.3333	Unshuffled
1227	Left hand	S-R Model	75	Unshuffled
1228	Left hand	S-R Model	79.1667	Unshuffled
1229	Left hand	S-R Model	78.125	Unshuffled
1230	Left hand	S-R Model	78.125	Unshuffled
1231	Left hand	S-R Model	78.125	Unshuffled
1232	Left hand	S-R Model	83.3333	Unshuffled
1233	Left hand	S-R Model	72.9167	Unshuffled
1234	Left hand	S-R Model	67.7083	Unshuffled
1235	Left hand	S-R Model	75	Unshuffled
1236	Left hand	S-R Model	87.5	Unshuffled
1237	Left hand	S-R Model	77.0833	Unshuffled
1238	Left hand	S-R Model	81.25	Unshuffled
1239	Left hand	S-R Model	72.9167	Unshuffled
1240	Left hand	S-R Model	72.9167	Unshuffled
1241	Left hand	S-R Model	79.1667	Unshuffled
1242	Left hand	S-R Model	69.7917	Unshuffled
1243	Left hand	S-R Model	80.2083	Unshuffled
1244	Left hand	S-R Model	72.9167	Unshuffled
1245	Left hand	S-R Model	81.25	Unshuffled
1246	Left hand	S-R Model	81.25	Unshuffled
1247	Left hand	S-R Model	71.875	Unshuffled
1248	Left hand	S-R Model	76.0417	Unshuffled
1249	Left hand	S-R Model	77.0833	Unshuffled
1250	Left hand	S-R Model	81.25	Unshuffled
1251	Left hand	S-R Model	77.0833	Unshuffled
1252	Left hand	S-R Model	76.0417	Unshuffled
1253	Left hand	S-R Model	75	Unshuffled
1254	Left hand	S-R Model	80.2083	Unshuffled
1255	Left hand	S-R Model	87.5	Unshuffled
1256	Left hand	S-R Model	72.9167	Unshuffled
1257	Left hand	S-R Model	75	Unshuffled
1258	Left hand	S-R Model	88.5417	Unshuffled
1259	Left hand	S-R Model	72.9167	Unshuffled
1260	Left hand	S-R Model	77.0833	Unshuffled
1261	Left hand	S-R Model	80.2083	Unshuffled
1262	Left hand	S-R Model	79.1667	Unshuffled
1263	Left hand	S-R Model	83.3333	Unshuffled
1264	Left hand	S-R Model	75	Unshuffled
1265	Left hand	S-R Model	72.9167	Unshuffled
1266	Left hand	S-R Model	78.125	Unshuffled
1267	Left hand	S-R Model	79.1667	Unshuffled
1268	Left hand	S-R Model	83.3333	Unshuffled
1269	Left hand	S-R Model	72.9167	Unshuffled
1270	Left hand	S-R Model	77.0833	Unshuffled
1271	Left hand	S-R Model	81.25	Unshuffled
1272	Left hand	S-R Model	76.0417	Unshuffled
1273	Left hand	S-R Model	81.25	Unshuffled
1274	Left hand	S-R Model	80.2083	Unshuffled
1275	Left hand	S-R Model	79.1667	Unshuffled
1276	Left hand	S-R Model	76.0417	Unshuffled
1277	Left hand	S-R Model	82.2917	Unshuffled
1278	Left hand	S-R Model	71.875	Unshuffled
1279	Left hand	S-R Model	70.8333	Unshuffled
1280	Left hand	S-R Model	82.2917	Unshuffled
1281	Left hand	S-R Model	78.125	Unshuffled
1282	Left hand	S-R Model	76.0417	Unshuffled
1283	Left hand	S-R Model	71.875	Unshuffled
1284	Left hand	S-R Model	81.25	Unshuffled
1285	Left hand	S-R Model	76.0417	Unshuffled
1286	Left hand	S-R Model	78.125	Unshuffled
1287	Left hand	S-R Model	73.9583	Unshuffled
1288	Left hand	S-R Model	78.125	Unshuffled
1289	Left hand	S-R Model	72.9167	Unshuffled
1290	Left hand	S-R Model	81.25	Unshuffled
1291	Left hand	S-R Model	82.2917	Unshuffled
1292	Left hand	S-R Model	80.2083	Unshuffled
1293	Left hand	S-R Model	71.875	Unshuffled
1294	Left hand	S-R Model	84.375	Unshuffled
1295	Left hand	S-R Model	75	Unshuffled
1296	Left hand	S-R Model	65.625	Unshuffled
1297	Left hand	S-R Model	83.3333	Unshuffled
1298	Left hand	S-R Model	81.25	Unshuffled
1299	Left hand	S-R Model	77.0833	Unshuffled
1300	Left hand	S-R Model	81.25	Unshuffled
1301	Left hand	S-R Model	82.2917	Unshuffled
1302	Left hand	S-R Model	84.375	Unshuffled
1303	Left hand	S-R Model	85.4167	Unshuffled
1304	Left hand	S-R Model	70.8333	Unshuffled
1305	Left hand	S-R Model	71.875	Unshuffled
1306	Left hand	S-R Model	76.0417	Unshuffled
1307	Left hand	S-R Model	75	Unshuffled
1308	Left hand	S-R Model	69.7917	Unshuffled
1309	Left hand	S-R Model	77.0833	Unshuffled
1310	Left hand	S-R Model	71.875	Unshuffled
1311	Left hand	S-R Model	79.1667	Unshuffled
1312	Left hand	S-R Model	84.375	Unshuffled
1313	Left hand	S-R Model	78.125	Unshuffled
1314	Left hand	S-R Model	84.375	Unshuffled
1315	Left hand	S-R Model	76.0417	Unshuffled
1316	Left hand	S-R Model	70.8333	Unshuffled
1317	Left hand	S-R Model	76.0417	Unshuffled
1318	Left hand	S-R Model	77.0833	Unshuffled
1319	Left hand	S-R Model	70.8333	Unshuffled
1320	Left hand	S-R Model	80.2083	Unshuffled
1321	Left hand	S-R Model	73.9583	Unshuffled
1322	Left hand	S-R Model	83.3333	Unshuffled
1323	Left hand	S-R Model	69.7917	Unshuffled
1324	Left hand	S-R Model	81.25	Unshuffled
1325	Left hand	S-R Model	81.25	Unshuffled
1326	Left hand	S-R Model	81.25	Unshuffled
1327	Left hand	S-R Model	76.0417	Unshuffled
1328	Left hand	S-R Model	80.2083	Unshuffled
1329	Left hand	S-R Model	78.125	Unshuffled
1330	Left hand	S-R Model	77.0833	Unshuffled
1331	Left hand	S-R Model	75	Unshuffled
1332	Left hand	S-R Model	79.1667	Unshuffled
1333	Left hand	S-R Model	76.0417	Unshuffled
1334	Left hand	S-R Model	75	Unshuffled
1335	Left hand	S-R Model	75	Unshuffled
1336	Left hand	S-R Model	85.4167	Unshuffled
1337	Left hand	S-R Model	79.1667	Unshuffled
1338	Left hand	S-R Model	78.125	Unshuffled
1339	Left hand	S-R Model	77.0833	Unshuffled
1340	Left hand	S-R Model	72.9167	Unshuffled
1341	Left hand	S-R Model	81.25	Unshuffled
1342	Left hand	S-R Model	83.3333	Unshuffled
1343	Left hand	S-R Model	78.125	Unshuffled
1344	Left hand	S-R Model	73.9583	Unshuffled
1345	Left hand	S-R Model	73.9583	Unshuffled
1346	Left hand	S-R Model	84.375	Unshuffled
1347	Left hand	S-R Model	75	Unshuffled
1348	Left hand	S-R Model	77.0833	Unshuffled
1349	Left hand	S-R Model	79.1667	Unshuffled
1350	Left hand	S-R Model	73.9583	Unshuffled
1351	Left hand	S-R Model	84.375	Unshuffled
1352	Left hand	S-R Model	78.125	Unshuffled
1353	Left hand	S-R Model	80.2083	Unshuffled
1354	Left hand	S-R Model	67.7083	Unshuffled
1355	Left hand	S-R Model	76.0417	Unshuffled
1356	Left hand	S-R Model	82.2917	Unshuffled
1357	Left hand	S-R Model	80.2083	Unshuffled
1358	Left hand	S-R Model	79.1667	Unshuffled
1359	Left hand	S-R Model	71.875	Unshuffled
1360	Left hand	S-R Model	72.9167	Unshuffled
1361	Left hand	S-R Model	75	Unshuffled
1362	Left hand	S-R Model	84.375	Unshuffled
1363	Left hand	S-R Model	69.7917	Unshuffled
1364	Left hand	S-R Model	76.0417	Unshuffled
1365	Left hand	S-R Model	81.25	Unshuffled
1366	Left hand	S-R Model	80.2083	Unshuffled
1367	Left hand	S-R Model	77.0833	Unshuffled
1368	Left hand	S-R Model	73.9583	Unshuffled
1369	Left hand	S-R Model	68.75	Unshuffled
1370	Left hand	S-R Model	67.7083	Unshuffled
1371	Left hand	S-R Model	80.2083	Unshuffled
1372	Left hand	S-R Model	80.2083	Unshuffled
1373	Left hand	S-R Model	81.25	Unshuffled
1374	Left hand	S-R Model	77.0833	Unshuffled
1375	Left hand	S-R Model	84.375	Unshuffled
1376	Left hand	S-R Model	78.125	Unshuffled
1377	Left hand	S-R Model	71.875	Unshuffled
1378	Left hand	S-R Model	69.7917	Unshuffled
1379	Left hand	S-R Model	78.125	Unshuffled
1380	Left hand	S-R Model	73.9583	Unshuffled
1381	Left hand	S-R Model	77.0833	Unshuffled
1382	Left hand	S-R Model	79.1667	Unshuffled
1383	Left hand	S-R Model	80.2083	Unshuffled
1384	Left hand	S-R Model	83.3333	Unshuffled
1385	Left hand	S-R Model	82.2917	Unshuffled
1386	Left hand	S-R Model	69.7917	Unshuffled
1387	Left hand	S-R Model	72.9167	Unshuffled
1388	Left hand	S-R Model	82.2917	Unshuffled
1389	Left hand	S-R Model	76.0417	Unshuffled
1390	Left hand	S-R Model	82.2917	Unshuffled
1391	Left hand	S-R Model	71.875	Unshuffled
1392	Left hand	S-R Model	78.125	Unshuffled
1393	Left hand	S-R Model	79.1667	Unshuffled
1394	Left hand	S-R Model	79.1667	Unshuffled
1395	Left hand	S-R Model	71.875	Unshuffled
1396	Left hand	S-R Model	84.375	Unshuffled
1397	Left hand	S-R Model	66.6667	Unshuffled
1398	Left hand	S-R Model	82.2917	Unshuffled
1399	Left hand	S-R Model	80.2083	Unshuffled
1400	Left hand	S-R Model	78.125	Unshuffled
1401	Left hand	S-R Model	66.6667	Unshuffled
1402	Left hand	S-R Model	83.3333	Unshuffled
1403	Left hand	S-R Model	85.4167	Unshuffled
1404	Left hand	S-R Model	79.1667	Unshuffled
1405	Left hand	S-R Model	69.7917	Unshuffled
1406	Left hand	S-R Model	77.0833	Unshuffled
1407	Left hand	S-R Model	82.2917	Unshuffled
1408	Left hand	S-R Model	77.0833	Unshuffled
1409	Left hand	S-R Model	78.125	Unshuffled
1410	Left hand	S-R Model	85.4167	Unshuffled
1411	Left hand	S-R Model	81.25	Unshuffled
1412	Left hand	S-R Model	71.875	Unshuffled
1413	Left hand	S-R Model	84.375	Unshuffled
1414	Left hand	S-R Model	73.9583	Unshuffled
1415	Left hand	S-R Model	75	Unshuffled
1416	Left hand	S-R Model	72.9167	Unshuffled
1417	Left hand	S-R Model	71.875	Unshuffled
1418	Left hand	S-R Model	73.9583	Unshuffled
1419	Left hand	S-R Model	82.2917	Unshuffled
1420	Left hand	S-R Model	72.9167	Unshuffled
1421	Left hand	S-R Model	71.875	Unshuffled
1422	Left hand	S-R Model	81.25	Unshuffled
1423	Left hand	S-R Model	84.375	Unshuffled
1424	Left hand	S-R Model	73.9583	Unshuffled
1425	Left hand	S-R Model	82.2917	Unshuffled
1426	Left hand	S-R Model	76.0417	Unshuffled
1427	Left hand	S-R Model	78.125	Unshuffled
1428	Left hand	S-R Model	80.2083	Unshuffled
1429	Left hand	S-R Model	71.875	Unshuffled
1430	Left hand	S-R Model	79.1667	Unshuffled
1431	Left hand	S-R Model	64.5833	Unshuffled
1432	Left hand	S-R Model	80.2083	Unshuffled
1433	Left hand	S-R Model	77.0833	Unshuffled
1434	Left hand	S-R Model	76.0417	Unshuffled
1435	Left hand	S-R Model	73.9583	Unshuffled
1436	Left hand	S-R Model	78.125	Unshuffled
1437	Left hand	S-R Model	79.1667	Unshuffled
1438	Left hand	S-R Model	81.25	Unshuffled
1439	Left hand	S-R Model	80.2083	Unshuffled
1440	Left hand	S-R Model	80.2083	Unshuffled
1441	Left hand	S-R Model	79.1667	Unshuffled
1442	Left hand	S-R Model	77.0833	Unshuffled
1443	Left hand	S-R Model	72.9167	Unshuffled
1444	Left hand	S-R Model	81.25	Unshuffled
1445	Left hand	S-R Model	79.1667	Unshuffled
1446	Left hand	S-R Model	72.9167	Unshuffled
1447	Left hand	S-R Model	79.1667	Unshuffled
1448	Left hand	S-R Model	77.0833	Unshuffled
1449	Left hand	S-R Model	83.3333	Unshuffled
1450	Left hand	S-R Model	81.25	Unshuffled
1451	Left hand	S-R Model	76.0417	Unshuffled
1452	Left hand	S-R Model	80.2083	Unshuffled
1453	Left hand	S-R Model	77.0833	Unshuffled
1454	Left hand	S-R Model	77.0833	Unshuffled
1455	Left hand	S-R Model	78.125	Unshuffled
1456	Left hand	S-R Model	76.0417	Unshuffled
1457	Left hand	S-R Model	79.1667	Unshuffled
1458	Left hand	S-R Model	79.1667	Unshuffled
1459	Left hand	S-R Model	76.0417	Unshuffled
1460	Left hand	S-R Model	79.1667	Unshuffled
1461	Left hand	S-R Model	76.0417	Unshuffled
1462	Left hand	S-R Model	78.125	Unshuffled
1463	Left hand	S-R Model	75	Unshuffled
1464	Left hand	S-R Model	78.125	Unshuffled
1465	Left hand	S-R Model	66.6667	Unshuffled
1466	Left hand	S-R Model	76.0417	Unshuffled
1467	Left hand	S-R Model	71.875	Unshuffled
1468	Left hand	S-R Model	77.0833	Unshuffled
1469	Left hand	S-R Model	80.2083	Unshuffled
1470	Left hand	S-R Model	79.1667	Unshuffled
1471	Left hand	S-R Model	85.4167	Unshuffled
1472	Left hand	S-R Model	76.0417	Unshuffled
1473	Left hand	S-R Model	76.0417	Unshuffled
1474	Left hand	S-R Model	81.25	Unshuffled
1475	Left hand	S-R Model	80.2083	Unshuffled
1476	Left hand	S-R Model	73.9583	Unshuffled
1477	Left hand	S-R Model	83.3333	Unshuffled
1478	Left hand	S-R Model	72.9167	Unshuffled
1479	Left hand	S-R Model	75	Unshuffled
1480	Left hand	S-R Model	81.25	Unshuffled
1481	Left hand	S-R Model	75	Unshuffled
1482	Left hand	S-R Model	78.125	Unshuffled
1483	Left hand	S-R Model	78.125	Unshuffled
1484	Left hand	S-R Model	82.2917	Unshuffled
1485	Left hand	S-R Model	80.2083	Unshuffled
1486	Left hand	S-R Model	77.0833	Unshuffled
1487	Left hand	S-R Model	79.1667	Unshuffled
1488	Left hand	S-R Model	84.375	Unshuffled
1489	Left hand	S-R Model	76.0417	Unshuffled
1490	Left hand	S-R Model	79.1667	Unshuffled
1491	Left hand	S-R Model	85.4167	Unshuffled
1492	Left hand	S-R Model	75	Unshuffled
1493	Left hand	S-R Model	81.25	Unshuffled
1494	Left hand	S-R Model	85.4167	Unshuffled
1495	Left hand	S-R Model	83.3333	Unshuffled
1496	Left hand	S-R Model	76.0417	Unshuffled
1497	Left hand	S-R Model	78.125	Unshuffled
1498	Left hand	S-R Model	77.0833	Unshuffled
1499	Left hand	S-R Model	73.9583	Unshuffled
1500	Left hand	S-R Model	78.125	Unshuffled
1501	Left hand	S-R Model	81.25	Unshuffled
1502	Left hand	S-R Model	75	Unshuffled
1503	Left hand	S-R Model	83.3333	Unshuffled
1504	Left hand	S-R Model	77.0833	Unshuffled
1505	Left hand	S-R Model	73.9583	Unshuffled
1506	Left hand	S-R Model	81.25	Unshuffled
1507	Left hand	S-R Model	79.1667	Unshuffled
1508	Left hand	S-R Model	70.8333	Unshuffled
1509	Left hand	S-R Model	75	Unshuffled
1510	Left hand	S-R Model	71.875	Unshuffled
1511	Left hand	S-R Model	75	Unshuffled
1512	Left hand	S-R Model	79.1667	Unshuffled
1513	Left hand	S-R Model	75	Unshuffled
1514	Left hand	S-R Model	78.125	Unshuffled
1515	Left hand	S-R Model	78.125	Unshuffled
1516	Left hand	S-R Model	75	Unshuffled
1517	Left hand	S-R Model	80.2083	Unshuffled
1518	Left hand	S-R Model	81.25	Unshuffled
1519	Left hand	S-R Model	81.25	Unshuffled
1520	Left hand	S-R Model	73.9583	Unshuffled
1521	Left hand	S-R Model	76.0417	Unshuffled
1522	Left hand	S-R Model	66.6667	Unshuffled
1523	Left hand	S-R Model	75	Unshuffled
1524	Left hand	S-R Model	81.25	Unshuffled
1525	Left hand	S-R Model	83.3333	Unshuffled
1526	Left hand	S-R Model	67.7083	Unshuffled
1527	Left hand	S-R Model	64.5833	Unshuffled
1528	Left hand	S-R Model	70.8333	Unshuffled
1529	Left hand	S-R Model	76.0417	Unshuffled
1530	Left hand	S-R Model	75	Unshuffled
1531	Left hand	S-R Model	79.1667	Unshuffled
1532	Left hand	S-R Model	79.1667	Unshuffled
1533	Left hand	S-R Model	82.2917	Unshuffled
1534	Left hand	S-R Model	76.0417	Unshuffled
1535	Left hand	S-R Model	75	Unshuffled
1536	Left hand	S-R Model	76.0417	Unshuffled
1537	Left hand	S-R Model	79.1667	Unshuffled
1538	Left hand	S-R Model	84.375	Unshuffled
1539	Left hand	S-R Model	79.1667	Unshuffled
1540	Left hand	S-R Model	76.0417	Unshuffled
1541	Left hand	S-R Model	83.3333	Unshuffled
1542	Left hand	S-R Model	79.1667	Unshuffled
1543	Left hand	S-R Model	72.9167	Unshuffled
1544	Left hand	S-R Model	79.1667	Unshuffled
1545	Left hand	S-R Model	81.25	Unshuffled
1546	Left hand	S-R Model	78.125	Unshuffled
1547	Left hand	S-R Model	72.9167	Unshuffled
1548	Left hand	S-R Model	82.2917	Unshuffled
1549	Left hand	S-R Model	78.125	Unshuffled
1550	Left hand	S-R Model	73.9583	Unshuffled
1551	Left hand	S-R Model	78.125	Unshuffled
1552	Left hand	S-R Model	80.2083	Unshuffled
1553	Left hand	S-R Model	78.125	Unshuffled
1554	Left hand	S-R Model	77.0833	Unshuffled
1555	Left hand	S-R Model	81.25	Unshuffled
1556	Left hand	S-R Model	75	Unshuffled
1557	Left hand	S-R Model	75	Unshuffled
1558	Left hand	S-R Model	78.125	Unshuffled
1559	Left hand	S-R Model	79.1667	Unshuffled
1560	Left hand	S-R Model	79.1667	Unshuffled
1561	Left hand	S-R Model	72.9167	Unshuffled
1562	Left hand	S-R Model	82.2917	Unshuffled
1563	Left hand	S-R Model	77.0833	Unshuffled
1564	Left hand	S-R Model	70.8333	Unshuffled
1565	Left hand	S-R Model	75	Unshuffled
1566	Left hand	S-R Model	80.2083	Unshuffled
1567	Left hand	S-R Model	71.875	Unshuffled
1568	Left hand	S-R Model	73.9583	Unshuffled
1569	Left hand	S-R Model	75	Unshuffled
1570	Left hand	S-R Model	79.1667	Unshuffled
1571	Left hand	S-R Model	79.1667	Unshuffled
1572	Left hand	S-R Model	82.2917	Unshuffled
1573	Left hand	S-R Model	73.9583	Unshuffled
1574	Left hand	S-R Model	70.8333	Unshuffled
1575	Left hand	S-R Model	72.9167	Unshuffled
1576	Left hand	S-R Model	69.7917	Unshuffled
1577	Left hand	S-R Model	82.2917	Unshuffled
1578	Left hand	S-R Model	82.2917	Unshuffled
1579	Left hand	S-R Model	81.25	Unshuffled
1580	Left hand	S-R Model	71.875	Unshuffled
1581	Left hand	S-R Model	82.2917	Unshuffled
1582	Left hand	S-R Model	77.0833	Unshuffled
1583	Left hand	S-R Model	81.25	Unshuffled
1584	Left hand	S-R Model	75	Unshuffled
1585	Left hand	S-R Model	81.25	Unshuffled
1586	Left hand	S-R Model	79.1667	Unshuffled
1587	Left hand	S-R Model	68.75	Unshuffled
1588	Left hand	S-R Model	81.25	Unshuffled
1589	Left hand	S-R Model	79.1667	Unshuffled
1590	Left hand	S-R Model	81.25	Unshuffled
1591	Left hand	S-R Model	69.7917	Unshuffled
1592	Left hand	S-R Model	73.9583	Unshuffled
1593	Left hand	S-R Model	80.2083	Unshuffled
1594	Left hand	S-R Model	81.25	Unshuffled
1595	Left hand	S-R Model	83.3333	Unshuffled
1596	Left hand	S-R Model	72.9167	Unshuffled
1597	Left hand	S-R Model	75	Unshuffled
1598	Left hand	S-R Model	78.125	Unshuffled
1599	Left hand	S-R Model	79.1667	Unshuffled
1600	Left hand	S-R Model	73.9583	Unshuffled
1601	Left hand	S-R Model	76.0417	Unshuffled
1602	Left hand	S-R Model	84.375	Unshuffled
1603	Left hand	S-R Model	70.8333	Unshuffled
1604	Left hand	S-R Model	85.4167	Unshuffled
1605	Left hand	S-R Model	76.0417	Unshuffled
1606	Left hand	S-R Model	73.9583	Unshuffled
1607	Left hand	S-R Model	85.4167	Unshuffled
1608	Left hand	S-R Model	80.2083	Unshuffled
1609	Left hand	S-R Model	76.0417	Unshuffled
1610	Left hand	S-R Model	79.1667	Unshuffled
1611	Left hand	S-R Model	80.2083	Unshuffled
1612	Left hand	S-R Model	76.0417	Unshuffled
1613	Left hand	S-R Model	80.2083	Unshuffled
1614	Left hand	S-R Model	73.9583	Unshuffled
1615	Left hand	S-R Model	78.125	Unshuffled
1616	Left hand	S-R Model	73.9583	Unshuffled
1617	Left hand	S-R Model	65.625	Unshuffled
1618	Left hand	S-R Model	80.2083	Unshuffled
1619	Left hand	S-R Model	77.0833	Unshuffled
1620	Left hand	S-R Model	77.0833	Unshuffled
1621	Left hand	S-R Model	80.2083	Unshuffled
1622	Left hand	S-R Model	75	Unshuffled
1623	Left hand	S-R Model	86.4583	Unshuffled
1624	Left hand	S-R Model	73.9583	Unshuffled
1625	Left hand	S-R Model	80.2083	Unshuffled
1626	Left hand	S-R Model	80.2083	Unshuffled
1627	Left hand	S-R Model	82.2917	Unshuffled
1628	Left hand	S-R Model	73.9583	Unshuffled
1629	Left hand	S-R Model	71.875	Unshuffled
1630	Left hand	S-R Model	77.0833	Unshuffled
1631	Left hand	S-R Model	75	Unshuffled
1632	Left hand	S-R Model	76.0417	Unshuffled
1633	Left hand	S-R Model	80.2083	Unshuffled
1634	Left hand	S-R Model	77.0833	Unshuffled
1635	Left hand	S-R Model	75	Unshuffled
1636	Left hand	S-R Model	81.25	Unshuffled
1637	Left hand	S-R Model	79.1667	Unshuffled
1638	Left hand	S-R Model	83.3333	Unshuffled
1639	Left hand	S-R Model	82.2917	Unshuffled
1640	Left hand	S-R Model	67.7083	Unshuffled
1641	Left hand	S-R Model	76.0417	Unshuffled
1642	Left hand	S-R Model	76.0417	Unshuffled
1643	Left hand	S-R Model	72.9167	Unshuffled
1644	Left hand	S-R Model	72.9167	Unshuffled
1645	Left hand	S-R Model	82.2917	Unshuffled
1646	Left hand	S-R Model	81.25	Unshuffled
1647	Left hand	S-R Model	75	Unshuffled
1648	Left hand	S-R Model	80.2083	Unshuffled
1649	Left hand	S-R Model	81.25	Unshuffled
1650	Left hand	S-R Model	80.2083	Unshuffled
1651	Left hand	S-R Model	70.8333	Unshuffled
1652	Left hand	S-R Model	81.25	Unshuffled
1653	Left hand	S-R Model	77.0833	Unshuffled
1654	Left hand	S-R Model	82.2917	Unshuffled
1655	Left hand	S-R Model	69.7917	Unshuffled
1656	Left hand	S-R Model	76.0417	Unshuffled
1657	Left hand	S-R Model	80.2083	Unshuffled
1658	Left hand	S-R Model	81.25	Unshuffled
1659	Left hand	S-R Model	71.875	Unshuffled
1660	Left hand	S-R Model	75	Unshuffled
1661	Left hand	S-R Model	80.2083	Unshuffled
1662	Left hand	S-R Model	76.0417	Unshuffled
1663	Left hand	S-R Model	83.3333	Unshuffled
1664	Left hand	S-R Model	72.9167	Unshuffled
1665	Left hand	S-R Model	70.8333	Unshuffled
1666	Left hand	S-R Model	72.9167	Unshuffled
1667	Left hand	S-R Model	77.0833	Unshuffled
1668	Left hand	S-R Model	76.0417	Unshuffled
1669	Left hand	S-R Model	75	Unshuffled
1670	Left hand	S-R Model	79.1667	Unshuffled
1671	Left hand	S-R Model	80.2083	Unshuffled
1672	Left hand	S-R Model	84.375	Unshuffled
1673	Left hand	S-R Model	83.3333	Unshuffled
1674	Left hand	S-R Model	75	Unshuffled
1675	Left hand	S-R Model	83.3333	Unshuffled
1676	Left hand	S-R Model	75	Unshuffled
1677	Left hand	S-R Model	78.125	Unshuffled
1678	Left hand	S-R Model	75	Unshuffled
1679	Left hand	S-R Model	80.2083	Unshuffled
1680	Left hand	S-R Model	72.9167	Unshuffled
1681	Left hand	S-R Model	77.0833	Unshuffled
1682	Left hand	S-R Model	75	Unshuffled
1683	Left hand	S-R Model	87.5	Unshuffled
1684	Left hand	S-R Model	75	Unshuffled
1685	Left hand	S-R Model	82.2917	Unshuffled
1686	Left hand	S-R Model	81.25	Unshuffled
1687	Left hand	S-R Model	86.4583	Unshuffled
1688	Left hand	S-R Model	78.125	Unshuffled
1689	Left hand	S-R Model	78.125	Unshuffled
1690	Left hand	S-R Model	75	Unshuffled
1691	Left hand	S-R Model	85.4167	Unshuffled
1692	Left hand	S-R Model	82.2917	Unshuffled
1693	Left hand	S-R Model	76.0417	Unshuffled
1694	Left hand	S-R Model	76.0417	Unshuffled
1695	Left hand	S-R Model	77.0833	Unshuffled
1696	Left hand	S-R Model	78.125	Unshuffled
1697	Left hand	S-R Model	73.9583	Unshuffled
1698	Left hand	S-R Model	79.1667	Unshuffled
1699	Left hand	S-R Model	76.0417	Unshuffled
1700	Left hand	S-R Model	73.9583	Unshuffled
1701	Left hand	S-R Model	82.2917	Unshuffled
1702	Left hand	S-R Model	84.375	Unshuffled
1703	Left hand	S-R Model	75	Unshuffled
1704	Left hand	S-R Model	78.125	Unshuffled
1705	Left hand	S-R Model	78.125	Unshuffled
1706	Left hand	S-R Model	78.125	Unshuffled
1707	Left hand	S-R Model	84.375	Unshuffled
1708	Left hand	S-R Model	85.4167	Unshuffled
1709	Left hand	S-R Model	81.25	Unshuffled
1710	Left hand	S-R Model	77.0833	Unshuffled
1711	Left hand	S-R Model	80.2083	Unshuffled
1712	Left hand	S-R Model	79.1667	Unshuffled
1713	Left hand	S-R Model	81.25	Unshuffled
1714	Left hand	S-R Model	76.0417	Unshuffled
1715	Left hand	S-R Model	83.3333	Unshuffled
1716	Left hand	S-R Model	84.375	Unshuffled
1717	Left hand	S-R Model	80.2083	Unshuffled
1718	Left hand	S-R Model	69.7917	Unshuffled
1719	Left hand	S-R Model	75	Unshuffled
1720	Left hand	S-R Model	77.0833	Unshuffled
1721	Left hand	S-R Model	78.125	Unshuffled
1722	Left hand	S-R Model	73.9583	Unshuffled
1723	Left hand	S-R Model	79.1667	Unshuffled
1724	Left hand	S-R Model	79.1667	Unshuffled
1725	Left hand	S-R Model	81.25	Unshuffled
1726	Left hand	S-R Model	73.9583	Unshuffled
1727	Left hand	S-R Model	75	Unshuffled
1728	Left hand	S-R Model	80.2083	Unshuffled
1729	Left hand	S-R Model	73.9583	Unshuffled
1730	Left hand	S-R Model	76.0417	Unshuffled
1731	Left hand	S-R Model	84.375	Unshuffled
1732	Left hand	S-R Model	79.1667	Unshuffled
1733	Left hand	S-R Model	78.125	Unshuffled
1734	Left hand	S-R Model	76.0417	Unshuffled
1735	Left hand	S-R Model	82.2917	Unshuffled
1736	Left hand	S-R Model	81.25	Unshuffled
1737	Left hand	S-R Model	79.1667	Unshuffled
1738	Left hand	S-R Model	84.375	Unshuffled
1739	Left hand	S-R Model	81.25	Unshuffled
1740	Left hand	S-R Model	77.0833	Unshuffled
1741	Left hand	S-R Model	76.0417	Unshuffled
1742	Left hand	S-R Model	79.1667	Unshuffled
1743	Left hand	S-R Model	68.75	Unshuffled
1744	Left hand	S-R Model	83.3333	Unshuffled
1745	Left hand	S-R Model	80.2083	Unshuffled
1746	Left hand	S-R Model	82.2917	Unshuffled
1747	Left hand	S-R Model	75	Unshuffled
1748	Left hand	S-R Model	76.0417	Unshuffled
1749	Left hand	S-R Model	71.875	Unshuffled
1750	Left hand	S-R Model	75	Unshuffled
1751	Left hand	S-R Model	66.6667	Unshuffled
1752	Left hand	S-R Model	82.2917	Unshuffled
1753	Left hand	S-R Model	76.0417	Unshuffled
1754	Left hand	S-R Model	75	Unshuffled
1755	Left hand	S-R Model	77.0833	Unshuffled
1756	Left hand	S-R Model	78.125	Unshuffled
1757	Left hand	S-R Model	80.2083	Unshuffled
1758	Left hand	S-R Model	69.7917	Unshuffled
1759	Left hand	S-R Model	77.0833	Unshuffled
1760	Left hand	S-R Model	72.9167	Unshuffled
1761	Left hand	S-R Model	79.1667	Unshuffled
1762	Left hand	S-R Model	75	Unshuffled
1763	Left hand	S-R Model	82.2917	Unshuffled
1764	Left hand	S-R Model	89.5833	Unshuffled
1765	Left hand	S-R Model	76.0417	Unshuffled
1766	Left hand	S-R Model	69.7917	Unshuffled
1767	Left hand	S-R Model	76.0417	Unshuffled
1768	Left hand	S-R Model	75	Unshuffled
1769	Left hand	S-R Model	81.25	Unshuffled
1770	Left hand	S-R Model	77.0833	Unshuffled
1771	Left hand	S-R Model	79.1667	Unshuffled
1772	Left hand	S-R Model	75	Unshuffled
1773	Left hand	S-R Model	81.25	Unshuffled
1774	Left hand	S-R Model	76.0417	Unshuffled
1775	Left hand	S-R Model	68.75	Unshuffled
1776	Left hand	S-R Model	84.375	Unshuffled
1777	Left hand	S-R Model	70.8333	Unshuffled
1778	Left hand	S-R Model	72.9167	Unshuffled
1779	Left hand	S-R Model	80.2083	Unshuffled
1780	Left hand	S-R Model	83.3333	Unshuffled
1781	Left hand	S-R Model	79.1667	Unshuffled
1782	Left hand	S-R Model	80.2083	Unshuffled
1783	Left hand	S-R Model	79.1667	Unshuffled
1784	Left hand	S-R Model	72.9167	Unshuffled
1785	Left hand	S-R Model	82.2917	Unshuffled
1786	Left hand	S-R Model	83.3333	Unshuffled
1787	Left hand	S-R Model	73.9583	Unshuffled
1788	Left hand	S-R Model	79.1667	Unshuffled
1789	Left hand	S-R Model	80.2083	Unshuffled
1790	Left hand	S-R Model	80.2083	Unshuffled
1791	Left hand	S-R Model	87.5	Unshuffled
1792	Left hand	S-R Model	76.0417	Unshuffled
1793	Left hand	S-R Model	77.0833	Unshuffled
1794	Left hand	S-R Model	76.0417	Unshuffled
1795	Left hand	S-R Model	75	Unshuffled
1796	Left hand	S-R Model	68.75	Unshuffled
1797	Left hand	S-R Model	79.1667	Unshuffled
1798	Left hand	S-R Model	80.2083	Unshuffled
1799	Left hand	S-R Model	83.3333	Unshuffled
1800	Left hand	S-R Model	75	Unshuffled
1801	Left hand	S-R Model	75	Unshuffled
1802	Left hand	S-R Model	85.4167	Unshuffled
1803	Left hand	S-R Model	77.0833	Unshuffled
1804	Left hand	S-R Model	81.25	Unshuffled
1805	Left hand	S-R Model	79.1667	Unshuffled
1806	Left hand	S-R Model	71.875	Unshuffled
1807	Left hand	S-R Model	77.0833	Unshuffled
1808	Left hand	S-R Model	75	Unshuffled
1809	Left hand	S-R Model	81.25	Unshuffled
1810	Left hand	S-R Model	76.0417	Unshuffled
1811	Left hand	S-R Model	79.1667	Unshuffled
1812	Left hand	S-R Model	72.9167	Unshuffled
1813	Left hand	S-R Model	78.125	Unshuffled
1814	Left hand	S-R Model	77.0833	Unshuffled
1815	Left hand	S-R Model	81.25	Unshuffled
1816	Left hand	S-R Model	76.0417	Unshuffled
1817	Left hand	S-R Model	77.0833	Unshuffled
1818	Left hand	S-R Model	79.1667	Unshuffled
1819	Left hand	S-R Model	80.2083	Unshuffled
1820	Left hand	S-R Model	78.125	Unshuffled
1821	Left hand	S-R Model	77.0833	Unshuffled
1822	Left hand	S-R Model	81.25	Unshuffled
1823	Left hand	S-R Model	79.1667	Unshuffled
1824	Left hand	S-R Model	73.9583	Unshuffled
1825	Left hand	S-R Model	80.2083	Unshuffled
1826	Left hand	S-R Model	75	Unshuffled
1827	Left hand	S-R Model	75	Unshuffled
1828	Left hand	S-R Model	82.2917	Unshuffled
1829	Left hand	S-R Model	81.25	Unshuffled
1830	Left hand	S-R Model	75	Unshuffled
1831	Left hand	S-R Model	71.875	Unshuffled
1832	Left hand	S-R Model	77.0833	Unshuffled
1833	Left hand	S-R Model	84.375	Unshuffled
1834	Left hand	S-R Model	78.125	Unshuffled
1835	Left hand	S-R Model	81.25	Unshuffled
1836	Left hand	S-R Model	82.2917	Unshuffled
1837	Left hand	S-R Model	82.2917	Unshuffled
1838	Left hand	S-R Model	80.2083	Unshuffled
1839	Left hand	S-R Model	82.2917	Unshuffled
1840	Left hand	S-R Model	81.25	Unshuffled
1841	Left hand	S-R Model	76.0417	Unshuffled
1842	Left hand	S-R Model	82.2917	Unshuffled
1843	Left hand	S-R Model	72.9167	Unshuffled
1844	Left hand	S-R Model	71.875	Unshuffled
1845	Left hand	S-R Model	80.2083	Unshuffled
1846	Left hand	S-R Model	78.125	Unshuffled
1847	Left hand	S-R Model	71.875	Unshuffled
1848	Left hand	S-R Model	81.25	Unshuffled
1849	Left hand	S-R Model	81.25	Unshuffled
1850	Left hand	S-R Model	76.0417	Unshuffled
1851	Left hand	S-R Model	79.1667	Unshuffled
1852	Left hand	S-R Model	72.9167	Unshuffled
1853	Left hand	S-R Model	82.2917	Unshuffled
1854	Left hand	S-R Model	76.0417	Unshuffled
1855	Left hand	S-R Model	73.9583	Unshuffled
1856	Left hand	S-R Model	80.2083	Unshuffled
1857	Left hand	S-R Model	81.25	Unshuffled
1858	Left hand	S-R Model	73.9583	Unshuffled
1859	Left hand	S-R Model	78.125	Unshuffled
1860	Left hand	S-R Model	81.25	Unshuffled
1861	Left hand	S-R Model	77.0833	Unshuffled
1862	Left hand	S-R Model	76.0417	Unshuffled
1863	Left hand	S-R Model	76.0417	Unshuffled
1864	Left hand	S-R Model	78.125	Unshuffled
1865	Left hand	S-R Model	84.375	Unshuffled
1866	Left hand	S-R Model	80.2083	Unshuffled
1867	Left hand	S-R Model	86.4583	Unshuffled
1868	Left hand	S-R Model	78.125	Unshuffled
1869	Left hand	S-R Model	83.3333	Unshuffled
1870	Left hand	S-R Model	76.0417	Unshuffled
1871	Left hand	S-R Model	83.3333	Unshuffled
1872	Left hand	S-R Model	77.0833	Unshuffled
1873	Left hand	S-R Model	83.3333	Unshuffled
1874	Left hand	S-R Model	78.125	Unshuffled
1875	Left hand	S-R Model	75	Unshuffled
1876	Left hand	S-R Model	83.3333	Unshuffled
1877	Left hand	S-R Model	79.1667	Unshuffled
1878	Left hand	S-R Model	72.9167	Unshuffled
1879	Left hand	S-R Model	71.875	Unshuffled
1880	Left hand	S-R Model	79.1667	Unshuffled
1881	Left hand	S-R Model	73.9583	Unshuffled
1882	Left hand	S-R Model	73.9583	Unshuffled
1883	Left hand	S-R Model	71.875	Unshuffled
1884	Left hand	S-R Model	78.125	Unshuffled
1885	Left hand	S-R Model	77.0833	Unshuffled
1886	Left hand	S-R Model	88.5417	Unshuffled
1887	Left hand	S-R Model	79.1667	Unshuffled
1888	Left hand	S-R Model	69.7917	Unshuffled
1889	Left hand	S-R Model	67.7083	Unshuffled
1890	Left hand	S-R Model	73.9583	Unshuffled
1891	Left hand	S-R Model	77.0833	Unshuffled
1892	Left hand	S-R Model	83.3333	Unshuffled
1893	Left hand	S-R Model	68.75	Unshuffled
1894	Left hand	S-R Model	75	Unshuffled
1895	Left hand	S-R Model	76.0417	Unshuffled
1896	Left hand	S-R Model	83.3333	Unshuffled
1897	Left hand	S-R Model	71.875	Unshuffled
1898	Left hand	S-R Model	78.125	Unshuffled
1899	Left hand	S-R Model	71.875	Unshuffled
1900	Left hand	S-R Model	80.2083	Unshuffled
1901	Left hand	S-R Model	75	Unshuffled
1902	Left hand	S-R Model	79.1667	Unshuffled
1903	Left hand	S-R Model	75	Unshuffled
1904	Left hand	S-R Model	77.0833	Unshuffled
1905	Left hand	S-R Model	78.125	Unshuffled
1906	Left hand	S-R Model	72.9167	Unshuffled
1907	Left hand	S-R Model	81.25	Unshuffled
1908	Left hand	S-R Model	81.25	Unshuffled
1909	Left hand	S-R Model	82.2917	Unshuffled
1910	Left hand	S-R Model	80.2083	Unshuffled
1911	Left hand	S-R Model	67.7083	Unshuffled
1912	Left hand	S-R Model	73.9583	Unshuffled
1913	Left hand	S-R Model	72.9167	Unshuffled
1914	Left hand	S-R Model	75	Unshuffled
1915	Left hand	S-R Model	73.9583	Unshuffled
1916	Left hand	S-R Model	77.0833	Unshuffled
1917	Left hand	S-R Model	76.0417	Unshuffled
1918	Left hand	S-R Model	75	Unshuffled
1919	Left hand	S-R Model	68.75	Unshuffled
1920	Left hand	S-R Model	76.0417	Unshuffled
1921	Left hand	S-R Model	76.0417	Unshuffled
1922	Left hand	S-R Model	77.0833	Unshuffled
1923	Left hand	S-R Model	87.5	Unshuffled
1924	Left hand	S-R Model	78.125	Unshuffled
1925	Left hand	S-R Model	79.1667	Unshuffled
1926	Left hand	S-R Model	81.25	Unshuffled
1927	Left hand	S-R Model	81.25	Unshuffled
1928	Left hand	S-R Model	80.2083	Unshuffled
1929	Left hand	S-R Model	77.0833	Unshuffled
1930	Left hand	S-R Model	76.0417	Unshuffled
1931	Left hand	S-R Model	76.0417	Unshuffled
1932	Left hand	S-R Model	72.9167	Unshuffled
1933	Left hand	S-R Model	75	Unshuffled
1934	Left hand	S-R Model	73.9583	Unshuffled
1935	Left hand	S-R Model	81.25	Unshuffled
1936	Left hand	S-R Model	73.9583	Unshuffled
1937	Left hand	S-R Model	78.125	Unshuffled
1938	Left hand	S-R Model	75	Unshuffled
1939	Left hand	S-R Model	80.2083	Unshuffled
1940	Left hand	S-R Model	75	Unshuffled
1941	Left hand	S-R Model	73.9583	Unshuffled
1942	Left hand	S-R Model	82.2917	Unshuffled
1943	Left hand	S-R Model	83.3333	Unshuffled
1944	Left hand	S-R Model	73.9583	Unshuffled
1945	Left hand	S-R Model	71.875	Unshuffled
1946	Left hand	S-R Model	81.25	Unshuffled
1947	Left hand	S-R Model	73.9583	Unshuffled
1948	Left hand	S-R Model	84.375	Unshuffled
1949	Left hand	S-R Model	77.0833	Unshuffled
1950	Left hand	S-R Model	78.125	Unshuffled
1951	Left hand	S-R Model	80.2083	Unshuffled
1952	Left hand	S-R Model	76.0417	Unshuffled
1953	Left hand	S-R Model	80.2083	Unshuffled
1954	Left hand	S-R Model	66.6667	Unshuffled
1955	Left hand	S-R Model	78.125	Unshuffled
1956	Left hand	S-R Model	71.875	Unshuffled
1957	Left hand	S-R Model	90.625	Unshuffled
1958	Left hand	S-R Model	76.0417	Unshuffled
1959	Left hand	S-R Model	82.2917	Unshuffled
1960	Left hand	S-R Model	82.2917	Unshuffled
1961	Left hand	S-R Model	68.75	Unshuffled
1962	Left hand	S-R Model	75	Unshuffled
1963	Left hand	S-R Model	70.8333	Unshuffled
1964	Left hand	S-R Model	81.25	Unshuffled
1965	Left hand	S-R Model	68.75	Unshuffled
1966	Left hand	S-R Model	75	Unshuffled
1967	Left hand	S-R Model	73.9583	Unshuffled
1968	Left hand	S-R Model	79.1667	Unshuffled
1969	Left hand	S-R Model	84.375	Unshuffled
1970	Left hand	S-R Model	76.0417	Unshuffled
1971	Left hand	S-R Model	73.9583	Unshuffled
1972	Left hand	S-R Model	73.9583	Unshuffled
1973	Left hand	S-R Model	81.25	Unshuffled
1974	Left hand	S-R Model	84.375	Unshuffled
1975	Left hand	S-R Model	79.1667	Unshuffled
1976	Left hand	S-R Model	77.0833	Unshuffled
1977	Left hand	S-R Model	73.9583	Unshuffled
1978	Left hand	S-R Model	78.125	Unshuffled
1979	Left hand	S-R Model	78.125	Unshuffled
1980	Left hand	S-R Model	79.1667	Unshuffled
1981	Left hand	S-R Model	76.0417	Unshuffled
1982	Left hand	S-R Model	80.2083	Unshuffled
1983	Left hand	S-R Model	80.2083	Unshuffled
1984	Left hand	S-R Model	78.125	Unshuffled
1985	Left hand	S-R Model	76.0417	Unshuffled
1986	Left hand	S-R Model	75	Unshuffled
1987	Left hand	S-R Model	76.0417	Unshuffled
1988	Left hand	S-R Model	80.2083	Unshuffled
1989	Left hand	S-R Model	76.0417	Unshuffled
1990	Left hand	S-R Model	69.7917	Unshuffled
1991	Left hand	S-R Model	75	Unshuffled
1992	Left hand	S-R Model	75	Unshuffled
1993	Left hand	S-R Model	83.3333	Unshuffled
1994	Left hand	S-R Model	78.125	Unshuffled
1995	Left hand	S-R Model	71.875	Unshuffled
1996	Left hand	S-R Model	71.875	Unshuffled
1997	Left hand	S-R Model	80.2083	Unshuffled
1998	Left hand	S-R Model	88.5417	Unshuffled
[truncated: 6,001 more rows]

[truncated: 1 more sheets: SFig10d]
